# Supplementary material for: GC-MS Metabolomics to Evaluate the Composition of Plant Cuticular Waxes for Four Triticum aestivum Cultivars
Source: Int J Mol Sci. 2018 Jan 23;19(2):249. doi: 10.3390/ijms19020249 (PMC5855543; doi:10.3390/ijms19020249)
Supplement: Supplementary file 1 [file ijms-19-00249-s001.zip]

Archive with 3 entries (2 files):
- ijms-253287-final-supplementary materials/
- ijms-253287-final-supplementary materials/Figure S1 - Wax density.docx
- ijms-253287-final-supplementary materials/Table S1 - Wax metabolite annotations.txt
