# Supplementary material for: GC-MS Metabolomics to Evaluate the Composition of Plant Cuticular Waxes for Four Triticum aestivum Cultivars
Source: Int J Mol Sci. 2018 Jan 23;19(2):249. doi: 10.3390/ijms19020249 (PMC5855543; doi:10.3390/ijms19020249)
Supplement: Supplementary file 1 [file ijms-19-00249-s001.zip › ijms-253287-final-supplementary materials/Table S1 - Wax metabolite annotations.txt]

----------------------------------------------------------------------------------------------------------------------------------------------------------
Note: Num Peaks is to the total number of peaks (with corresponding m/z values) detected for each molecular feature. They are ranked by intensity, from most to least intense, the first m/z value thus being the base peak. e.g., 6-methylheptacosan-1-ol has a base peak at m/z = 75.0584, which corresponds to a relative intensity of 7521366. Additionally, data contain information about the instrumentation, retention times and masses, among others.
Match Factor / Dot Product (MF/DOT) = Forward dot product spectral match score 
Rev Match Factor / Rev Dot (Rev MF/DOT) = Reverse dot product spectral match score
----------------------------------------------------------------------------------------------------------------------------------------------------------


Name: 6-methylheptacosan-1-ol
SYNON: $:00in-source
SYNON: $:04
SYNON: $:05NA
SYNON: $:06QUAD
SYNON: $:07Thermo ISQ
SYNON: $:09Thermo Trace GC: TG-5MS column
SYNON: $:10EI
SYNON: $:11P
SYNON: $:12NA
SYNON: $:1450-650
SYNON: $:16NA
Original Name: C1
Confidence: 2
Collision Energy: High
Library: mainlib
Mass: 410
Match Factor / Dot Product: 465
Rev Match Factor / Rev Dot: 621
Comment: Rt=1016.4  Contributor=Jahn CSUPMF  Study=WheatWax
Num Peaks: 239
75.0584 7521366 103.0266 4151685 73.0909 2981356 97.0729 2374300 111.0809 2250656 57.1035 1893855 71.1532 1874154 69.1298 1433913 125.1071 1425086 91.0524 1286553 129.049 1242626 83.1299 1082417 115.0163 989492 55.1168 909150 89.0527 831016 113.093 779271 85.1315 773379 101.0219 753961 77.0981 703988 99.0937 660245 127.1358 606741 76.1891 593507 70.2287 440515 104.1419 439667 95.1079 430899 139.1379 425489 61.06 423254 109.097 407629 392.4685 397462 67.1432 390216 68.1696 361477 143.0812 352234 112.2042 341922 395.4134 319496 123.1253 318778 82.1383 311809 98.1983 309055 126.2324 305269 153.1633 295758 213.1639 292677 131.1029 291210 364.4363 284654 141.1586 276879 223.2377 258084 199.1451 252483 354.384 248443 105.0858 242867 185.1269 236560 368.3954 236121 340.3689 230448 453.5095 227440 59.0574 224421 157.1021 222279 130.1755 216784 171.1122 216166 237.2589 206780 326.3474 206009 409.4252 205474 481.5405 204794 84.2165 203439 116.155 193728 117.0918 192115 382.4151 191490 167.1823 189587 312.3281 185088 155.1875 184743 437.4773 176528 251.2612 175918 298.302 172662 284.2724 167678 225.247 165456 270.2695 163607 482.5401 163200 145.1255 161441 393.4779 158307 256.2605 158306 92.1687 155700 265.2736 153622 242.2475 152792 222.2584 151955 228.2326 150152 483.5442 141597 87.1124 140873 140.2436 139358 239.2526 135516 137.1542 135452 138.1935 134271 355.3615 132718 209.2039 130745 181.1975 129310 279.3011 127782 341.3464 127091 224.2776 126017 369.3898 124895 236.2787 122954 53.9856 121213 149.0826 120501 169.1952 118476 93.1169 118405 365.4398 117993 327.3239 117128 383.4075 114076 195.2063 113881 396.432 112939 293.3118 112170 243.2368 110953 229.219 109458 257.245 109021 313.3093 106910 154.2502 106431 121.1316 104131 250.2885 103479 299.2955 102784 285.28 102657 238.2897 101535 307.3379 97640 439.4959 94499 423.4528 92889 397.4267 92154 159.1361 91835 86.2522 91713 152.1694 91502 264.3102 89358 252.3058 87469 321.3585 86351 88.0729 85886 183.213 84424 78.2028 81937 151.1643 80656 278.3155 80631 211.2342 79659 118.1338 78688 107.1103 78449 410.4455 77904 197.2209 77498 335.374 77078 266.3094 75794 309.3192 75728 168.2398 75327 323.3428 74536 100.0891 73788 280.3351 73431 166.2011 72759 438.4991 71871 292.335 71160 165.1336 69771 144.2057 69223 450.5391 68073 411.4433 68041 336.405 66043 337.3543 64642 214.2156 64231 306.3541 62789 308.3605 61782 449.5172 61507 294.3414 61082 210.2585 60589 349.3885 60041 147.1222 59177 226.2926 58315 363.4299 57360 182.2466 57056 322.3851 56492 390.4569 56228 464.4858 55957 79.1357 55912 196.2512 54970 320.3742 54637 240.2982 54289 200.2038 53496 235.2262 53494 351.3683 52895 454.5142 52723 541.5568 52589 194.2101 52533 484.5501 52260 215.1966 51539 180.1889 51216 394.5223 49585 132.1851 48672 391.504 48458 334.3856 46990 186.1943 46823 158.1927 46149 366.4473 45828 62.159 45021 472.5443 44825 201.181 43353 80.3744 43118 173.1464 41313 172.1915 40791 425.4606 40435 424.4747 39879 187.1601 39195 310.3413 38924 356.3673 38867 338.3684 37841 263.2689 37638 352.4106 36799 440.5116 36328 60.0757 36173 370.3913 35931 342.3495 35900 384.4178 35461 348.3957 35455 65.9808 35231 350.4095 34803 277.2771 32894 328.3212 32574 480.5661 32567 179.1614 32245 389.4392 31971 212.2408 31948 398.4312 31758 146.2468 31178 362.4138 30648 291.29 30512 150.18 30387 94.0521 30200 314.3259 29687 305.3126 27175 542.5668 26910 333.3306 26143 435.4719 25988 106.132 25732 170.153 24914 319.3244 24359 412.4419 23749 347.334 21639 557.5957 21616 160.2015 17169 447.5061 16432 485.5342 16336 426.4711 15199 441.4872 11996 261.2385 11870 543.549 11127 558.584 10975 455.4956 10876

Name: hentriacontane-14,16-dione
SYNON: $:00in-source
SYNON: $:04
SYNON: $:05NA
SYNON: $:06QUAD
SYNON: $:07Thermo ISQ
SYNON: $:09Thermo Trace GC: TG-5MS column
SYNON: $:10EI
SYNON: $:11P
SYNON: $:12NA
SYNON: $:1450-650
SYNON: $:16NA
Original Name: C2
Confidence: 2
Collision Energy: High
Library: mainlib
Mass: 464
Match Factor / Dot Product: 420
Rev Match Factor / Rev Dot: 664
Comment: Rt=1099.25  Contributor=Jahn CSUPMF  Study=WheatWax
Num Peaks: 164
354.3747 3115901 326.342 2336975 250.2816 2139857 446.4973 2008457 521.5538 1639743 278.3209 1548223 381.3799 1081791 337.328 781251 355.3538 630799 365.3551 579360 327.3244 564747 522.5596 563508 519.5337 561255 235.2538 549298 447.5052 548987 263.2961 440194 239.2361 376180 306.3708 347976 253.2142 314655 340.3558 302007 334.3988 294272 251.2992 277635 279.3331 266602 382.3916 219337 368.37 219093 267.226 215186 536.5672 213556 520.5578 205713 535.563 175523 311.3217 169444 338.3418 151356 341.3271 143008 351.3699 139357 297.3071 138845 283.295 134773 366.365 126592 339.3453 124724 225.1697 123703 523.5672 120350 323.3346 113233 255.2175 103668 295.2831 101359 269.2596 100870 211.2125 100686 241.2249 88471 313.3415 86010 292.3458 85774 493.4997 83113 236.2994 82828 367.3692 81494 309.3014 81035 335.3862 81024 220.2759 80561 307.3548 77761 254.2545 77752 437.4325 76605 356.3528 75025 537.5692 74187 320.3853 72815 449.4429 69496 448.5119 69393 264.3346 67582 328.324 65663 305.3707 65163 435.4232 64985 409.3989 61872 333.376 61387 369.3645 60224 421.3995 60015 463.451 59822 240.283 58340 227.2003 57655 379.3564 57336 298.3217 54618 310.3383 52452 395.379 50582 383.3834 50377 477.4662 49609 312.3399 44161 479.4725 43807 451.4419 42554 319.3682 42106 423.4082 41760 291.3377 41464 407.3781 40880 237.2567 39560 293.3119 39240 393.3704 39108 342.3253 35271 507.5253 35227 284.2922 35174 296.3128 33898 299.319 33666 347.3662 31410 494.501 29120 277.4153 28173 226.239 27677 270.2721 27292 256.2437 27119 321.3565 26726 380.4387 25608 232.276 24791 464.4772 24505 450.4488 23911 438.4404 23761 242.249 23269 234.3916 23008 428.4495 22923 491.4815 22147 336.4256 21547 422.4001 21469 245.2627 21200 314.363 21066 213.1708 21009 95.0764 19837 410.406 19221 228.2343 18997 322.3608 18647 260.3087 18315 478.4772 18261 538.5663 17918 212.2639 17727 229.1987 17421 350.396 16779 396.4151 16750 363.3466 16680 109.0654 16377 370.3545 16040 480.4887 15923 97.087 15748 424.4551 15533 315.3288 15384 308.3633 15044 329.3421 14824 452.4644 14559 349.3448 13423 215.2101 13370 445.5682 13060 343.3645 12432 217.2601 11962 348.3706 11566 357.3304 11248 262.4496 10497 261.3097 10384 505.4993 10213 403.3841 10129 492.5006 9863 518.6015 9785 121.0619 9777 81.1127 9715 384.3999 9378 377.352 9053 300.3205 9010 391.37 8912 361.3746 7828 375.3764 7524 301.3499 7002 214.2373 6981 107.1032 6886 287.3127 6548 93.094 6414 230.2274 6226 303.3062 5521 216.2528 4650

Name: C3
SYNON: $:00in-source
SYNON: $:04
SYNON: $:05NA
SYNON: $:06QUAD
SYNON: $:07Thermo ISQ
SYNON: $:09Thermo Trace GC: TG-5MS column
SYNON: $:10EI
SYNON: $:11P
SYNON: $:12NA
SYNON: $:1450-650
SYNON: $:16NA
Comment: Rt=1147.93  Contributor=Jahn CSUPMF  Study=WheatWax
Num Peaks: 61
353.3622 4994073 323.3157 1339767 354.3746 908364 435.4188 655717 381.3836 606295 351.3503 473860 413.3392 435894 355.3528 392726 407.4134 342631 365.3508 293431 444.4776 262604 201.1939 245468 241.1908 202175 609.6007 180881 227.161 170654 436.4304 162265 352.3878 136969 368.3732 117189 382.386 107234 427.3983 98310 414.3484 92043 242.1866 91695 228.2288 90735 534.546 88985 437.4248 88057 408.4202 83533 533.5391 80491 610.5999 76479 423.412 72498 445.482 70561 356.3571 63872 392.4119 62532 517.5111 59416 410.3688 53449 428.3965 52391 369.3633 49632 424.4356 44346 535.5502 35938 415.3444 34702 363.3794 34319 202.248 33533 409.401 28904 518.5361 22956 438.4341 22900 611.5952 22239 419.3813 20150 525.4914 17841 391.3811 16052 370.3694 13661 362.3856 13050 624.6019 9912 434.501 8222 526.4815 7117 612.5886 5517 516.5359 5235 625.5997 5228 623.5987 4053 608.5995 3900 527.4878 3373 626.5989 2144 613.5805 1393

Name: 7-methylhentriacontane
SYNON: $:00in-source
SYNON: $:04
SYNON: $:05NA
SYNON: $:06QUAD
SYNON: $:07Thermo ISQ
SYNON: $:09Thermo Trace GC: TG-5MS column
SYNON: $:10EI
SYNON: $:11P
SYNON: $:12NA
SYNON: $:1450-650
SYNON: $:16NA
Original Name: C4
Confidence: 2
Collision Energy: High
Library: mainlib
Comment: Rt=1026.71  Contributor=Jahn CSUPMF  Study=WheatWax
Num Peaks: 50
Mass: 450
Match Factor / Dot Product: 419
Rev Match Factor / Rev Dot: 547
197.263 184133 99.0942 181069 127.1336 160368 113.0893 158033 183.2509 122362 169.2088 104186 155.1735 102179 196.2621 91512 111.0989 90368 141.1541 89619 125.1511 67263 182.2397 61915 126.1023 57911 112.1447 53044 98.1682 51767 168.1651 50547 154.1488 46095 140.1015 37994 251.3039 31513 96.0201 23528 250.306 23330 139.1659 23183 198.2926 22212 195.2467 20475 153.1576 20277 167.158 17157 110.0003 17112 181.2374 16973 264.3512 16089 279.3698 15810 124.0113 15335 184.2718 14580 128.2194 12700 194.2005 11932 170.2403 11283 293.3772 11006 100.1599 10832 278.3494 10680 114.1969 10569 156.2302 10287 138.1395 9671 152.1556 9328 180.1905 9142 166.1691 8939 142.2329 8311 307.4086 7490 292.3687 7316 321.4565 5535 306.377 4864 320.4115 3305

Name: (9Z,12Z,15Z)-octadeca-9,12,15-trienoic acid
SYNON: $:00in-source
SYNON: $:04
SYNON: $:05NA
SYNON: $:06QUAD
SYNON: $:07Thermo ISQ
SYNON: $:09Thermo Trace GC: TG-5MS column
SYNON: $:10EI
SYNON: $:11P
SYNON: $:12NA
SYNON: $:1450-650
SYNON: $:16NA
Original Name: C5
Confidence: 2
Collision Energy: High
Library: mainlib
Mass: 278
Match Factor / Dot Product: 414
Rev Match Factor / Rev Dot: 451
Comment: Rt=757.62  Contributor=Jahn CSUPMF  Study=WheatWax
Num Peaks: 47
335.3144 92415 128.9909 29499 336.3261 25280 350.329 17985 67.0952 15831 79.0662 15022 117.0241 14252 294.2642 12918 321.2946 12836 339.3394 12581 95.0786 12481 93.0759 12352 333.3066 11095 422.3163 10619 337.3287 10609 108.0609 9769 291.249 9315 121.0887 9266 407.2993 7926 173.1621 7822 307.2689 7679 279.2524 7511 149.0902 7452 260.2644 7451 277.2188 7273 293.267 7208 107.0293 6325 263.2086 6268 305.2627 5880 291.2626 5634 135.1025 5591 81.0347 5348 145.0553 5288 80.1537 5085 163.1653 5044 262.2727 4726 187.1602 4651 423.3432 3345 203.1686 3223 175.1892 2951 317.2922 2841 319.2864 2682 150.1468 2650 219.1443 2527 261.1835 2404 161.1331 1979 275.2573 1722

Name: 4-methylhexacosane
SYNON: $:00in-source
SYNON: $:04
SYNON: $:05NA
SYNON: $:06QUAD
SYNON: $:07Thermo ISQ
SYNON: $:09Thermo Trace GC: TG-5MS column
SYNON: $:10EI
SYNON: $:11P
SYNON: $:12NA
SYNON: $:1450-650
SYNON: $:16NA
Original Name: C6
Confidence: 2
Collision Energy: High
Library: mainlib
Mass: 380
Match Factor / Dot Product: 423
Rev Match Factor / Rev Dot: 437
Comment: Rt=966.6  Contributor=Jahn CSUPMF  Study=WheatWax
Num Peaks: 44
225.3046 909928 239.329 738484 253.3358 616721 267.3627 501838 281.3543 469218 224.3042 432899 238.3272 358527 295.3964 341537 408.505 310078 252.3487 291069 309.4125 284958 211.2853 275008 323.432 247495 337.4465 222811 266.3702 221738 351.4564 207657 280.3937 180021 99.0994 174976 210.2828 141922 294.4013 139631 97.0912 134946 365.4656 116687 308.4145 110257 322.4337 90825 226.3241 89459 240.3436 82822 111.1005 80650 254.3564 80161 336.444 77310 409.5167 75934 282.3718 73762 350.4517 72847 268.3744 70295 379.4706 61227 296.405 54763 98.1596 52948 310.4173 50798 324.4462 46997 352.4566 44883 338.4531 44701 364.4652 35018 366.4674 27629 95.1092 9901 81.1749 8454

Name: 13-methylhentriacontane
SYNON: $:00in-source
SYNON: $:04
SYNON: $:05NA
SYNON: $:06QUAD
SYNON: $:07Thermo ISQ
SYNON: $:09Thermo Trace GC: TG-5MS column
SYNON: $:10EI
SYNON: $:11P
SYNON: $:12NA
SYNON: $:1450-650
SYNON: $:16NA
Original Name: C7
Confidence: 2
Collision Energy: High
Library: mainlib
Mass: 450
Match Factor / Dot Product: 412
Rev Match Factor / Rev Dot: 489
Comment: Rt=1026  Contributor=Jahn CSUPMF  Study=WheatWax
Num Peaks: 41
225.3045 950562 239.3213 741356 253.3191 660543 267.3536 531650 224.3018 426123 238.3292 352388 295.3932 337684 252.3461 286278 309.4123 268718 211.2798 267334 323.4311 230663 266.3679 209256 337.4464 199469 351.46 182533 365.4702 172817 379.4749 167672 280.3926 166942 97.096 132238 210.2716 130529 294.4012 128354 308.4135 106451 393.489 95662 322.4346 89386 226.3226 84362 254.3438 83192 240.3412 79101 336.4379 77331 350.4505 67743 364.464 59622 378.4666 56601 407.494 55754 296.4049 52492 310.4156 47965 324.4537 44750 338.4504 40550 237.3236 40023 352.4617 39880 366.4729 39419 380.4798 39353 212.3102 29397 394.4913 25877

Name: C8
SYNON: $:00in-source
SYNON: $:04
SYNON: $:05NA
SYNON: $:06QUAD
SYNON: $:07Thermo ISQ
SYNON: $:09Thermo Trace GC: TG-5MS column
SYNON: $:10EI
SYNON: $:11P
SYNON: $:12NA
SYNON: $:1450-650
SYNON: $:16NA
Comment: Rt=966.3  Contributor=Jahn CSUPMF  Study=WheatWax
Num Peaks: 39
442.5001 89297 423.4562 75211 283.2703 38927 325.3403 37334 269.2647 36420 255.2361 35583 311.3256 35204 297.3095 33753 339.3664 33039 241.2288 32516 227.2015 31838 437.5111 31772 424.4649 26899 353.3903 24411 367.391 13552 443.4943 12772 213.1823 12584 364.4563 12008 326.3684 11278 284.2845 10388 312.3463 9840 340.3905 9812 270.2827 9148 298.3279 9101 336.4356 8635 256.2646 8466 354.3971 8143 425.4585 8082 409.4296 8045 242.2475 7815 228.2437 7573 95.1104 7448 299.3289 5463 454.5146 5284 59.0552 4518 214.229 2864 455.4963 2859 200.1904 2368 513.528 970

Name: C9
SYNON: $:00in-source
SYNON: $:04
SYNON: $:05NA
SYNON: $:06QUAD
SYNON: $:07Thermo ISQ
SYNON: $:09Thermo Trace GC: TG-5MS column
SYNON: $:10EI
SYNON: $:11P
SYNON: $:12NA
SYNON: $:1450-650
SYNON: $:16NA
Comment: Rt=1117.33  Contributor=Jahn CSUPMF  Study=WheatWax
Num Peaks: 37
523.5547 48872 218.2355 29288 189.2019 24330 498.4735 22535 279.278 18113 524.5577 16967 369.397 16719 190.2662 16603 203.2051 16502 231.2526 16126 129.0149 15560 229.2271 11723 393.4273 11513 368.4333 10192 483.4535 9278 408.4074 8577 299.32 8056 499.4866 7846 219.2346 7123 217.2522 6814 484.4756 6470 204.2521 6285 121.1065 5434 361.2552 5277 187.187 5113 159.0684 5055 175.1785 4795 525.5568 4175 370.4105 3769 387.3469 3706 216.2276 3652 301.3416 3482 93.0457 3436 106.9966 3426 388.3669 3153 161.1155 3035 500.5025 2350

Name: triacontanoic acid
SYNON: $:00in-source
SYNON: $:04
SYNON: $:05NA
SYNON: $:06QUAD
SYNON: $:07Thermo ISQ
SYNON: $:09Thermo Trace GC: TG-5MS column
SYNON: $:10EI
SYNON: $:11P
SYNON: $:12NA
SYNON: $:1450-650
SYNON: $:16NA
Original Name: C10
Confidence: 2
Collision Energy: High
Library: mainlib
Mass: 452
Match Factor / Dot Product: 450
Rev Match Factor / Rev Dot: 533
Comment: Rt=1099.1  Contributor=Jahn CSUPMF  Study=WheatWax
Num Peaks: 36
353.3589 55173689 325.3269 30986157 185.142 232563 172.116 185396 169.0822 178770 157.0514 130835 183.1234 75871 138.0633 64873 130.0826 62887 192.2313 49136 143.0484 44323 197.1532 43548 170.1412 40259 399.3585 39729 124.0556 36814 186.1816 31994 199.168 31467 181.0983 27706 155.0766 27321 198.18 24834 171.1117 24489 173.1523 23241 131.1315 17638 158.1292 16395 187.1609 13821 141.0771 13547 115.0204 13387 137.0118 13030 400.3686 12795 167.0717 12423 139.1632 10035 151.0902 9703 200.2456 9033 159.0711 8922 93.9989 8788 174.1237 8524

Name: C11
SYNON: $:00in-source
SYNON: $:04
SYNON: $:05NA
SYNON: $:06QUAD
SYNON: $:07Thermo ISQ
SYNON: $:09Thermo Trace GC: TG-5MS column
SYNON: $:10EI
SYNON: $:11P
SYNON: $:12NA
SYNON: $:1450-650
SYNON: $:16NA
Comment: Rt=1147.83  Contributor=Jahn CSUPMF  Study=WheatWax
Num Peaks: 34
278.3249 1208700 280.3146 283206 324.3136 247052 313.3642 219601 279.2729 202627 239.1928 194837 519.5221 134409 285.2606 101769 248.2834 93413 263.2179 90314 338.3162 62325 304.3541 60437 366.3514 59997 233.2037 53516 345.3821 52777 335.3354 47518 213.2004 47323 199.1838 43383 205.2181 43274 520.5193 40250 214.2438 31062 303.3403 26525 286.265 22965 143.0683 20700 305.3083 18993 291.2802 18099 138.0964 16525 376.4351 15591 261.2887 15395 287.2724 14853 317.3503 14527 289.3246 13791 359.3783 9523 360.3864 8364

Name: C12
SYNON: $:00in-source
SYNON: $:04
SYNON: $:05NA
SYNON: $:06QUAD
SYNON: $:07Thermo ISQ
SYNON: $:09Thermo Trace GC: TG-5MS column
SYNON: $:10EI
SYNON: $:11P
SYNON: $:12NA
SYNON: $:1450-650
SYNON: $:16NA
Comment: Rt=1142.78  Contributor=Jahn CSUPMF  Study=WheatWax
Num Peaks: 33
435.4179 456219 201.2004 116604 436.4267 115272 309.3262 64438 239.2963 57349 341.3664 48026 537.5412 41123 437.4227 39293 423.4086 29539 335.3641 26843 312.3734 24519 462.4765 21929 345.3803 19679 424.4213 18410 340.4176 17687 234.2228 17222 320.3865 17065 202.2364 15243 538.5482 14739 220.1384 13008 334.3997 12327 364.4473 10293 213.1814 10018 322.3828 9143 434.4451 8113 438.4169 8013 597.5453 2534 598.5359 1294 597.5643 876 596.5583 787 599.5443 687 598.4811 470 599.5468 390

Name: pentacosane
SYNON: $:00in-source
SYNON: $:04
SYNON: $:05NA
SYNON: $:06QUAD
SYNON: $:07Thermo ISQ
SYNON: $:09Thermo Trace GC: TG-5MS column
SYNON: $:10EI
SYNON: $:11P
SYNON: $:12NA
SYNON: $:1450-650
SYNON: $:16NA
Original Name: C13
Confidence: 2
Collision Energy: High
Library: mainlib
Mass: 352
Match Factor / Dot Product: 425
Rev Match Factor / Rev Dot: 521
Comment: Rt=954.43  Contributor=Jahn CSUPMF  Study=WheatWax
Num Peaks: 32
113.1051 127512 169.212 94741 155.175 91919 141.1592 85357 168.1838 46310 154.1353 42862 140.1097 36406 198.2964 21843 139.1637 19052 195.2657 16528 153.1494 15707 109.9861 14145 184.2773 13782 181.3465 13256 124.0437 12684 181.1678 12466 167.1424 11637 128.2147 11573 170.246 9892 100.1595 9846 194.2053 9519 156.227 8746 114.2004 8735 138.1173 7640 142.2236 7535 152.1487 7195 180.1779 6972 166.169 6639 278.3483 5543 292.3404 3771 213.3294 2665 199.3214 1756

Name: C14
SYNON: $:00in-source
SYNON: $:04
SYNON: $:05NA
SYNON: $:06QUAD
SYNON: $:07Thermo ISQ
SYNON: $:09Thermo Trace GC: TG-5MS column
SYNON: $:10EI
SYNON: $:11P
SYNON: $:12NA
SYNON: $:1450-650
SYNON: $:16NA
Comment: Rt=1012.88  Contributor=Jahn CSUPMF  Study=WheatWax
Num Peaks: 32
446.5046 512639 447.5086 122181 263.2991 110418 277.311 100191 291.3342 93247 249.2532 89793 264.332 42660 292.344 40567 278.3317 39885 305.3553 34603 403.4273 32657 445.5543 21873 95.0262 19341 448.5023 17184 417.4421 14665 319.374 13390 333.3833 13328 347.3855 12422 361.4165 9761 107.0071 9627 389.4106 9324 121.0234 6852 93.9496 6038 375.4121 5846 262.3827 5364 276.388 4870 290.419 4323 275.3067 4158 348.4125 4108 289.306 3522 303.3506 2671 360.4007 2467

Name: C15
SYNON: $:00in-source
SYNON: $:04
SYNON: $:05NA
SYNON: $:06QUAD
SYNON: $:07Thermo ISQ
SYNON: $:09Thermo Trace GC: TG-5MS column
SYNON: $:10EI
SYNON: $:11P
SYNON: $:12NA
SYNON: $:1450-650
SYNON: $:16NA
Comment: Rt=967.52  Contributor=Jahn CSUPMF  Study=WheatWax
Num Peaks: 31
75.0708 123084 103.0009 65244 73.0888 61099 57.1028 45519 71.1592 35237 69.1039 28221 55.103 24220 83.1355 19210 91.0459 17529 129.0609 15277 85.1199 15222 89.0269 14880 506.4585 14166 77.0673 13620 115.0054 12462 101.0098 11942 199.164 11507 185.1323 9613 67.1506 8813 61.0157 7986 429.1355 7774 104.1368 7241 171.0904 6683 507.458 6024 81.183 5062 157.069 4416 503.1588 2884 87.1006 2470 508.4629 2257 491.4284 2202 186.1983 1800

Name: triacontan-1-ol
SYNON: $:00in-source
SYNON: $:04
SYNON: $:05NA
SYNON: $:06QUAD
SYNON: $:07Thermo ISQ
SYNON: $:09Thermo Trace GC: TG-5MS column
SYNON: $:10EI
SYNON: $:11P
SYNON: $:12NA
SYNON: $:1450-650
SYNON: $:16NA
Original Name: C16
Confidence: 2
Collision Energy: High
Library: mainlib
Mass: 438
Match Factor / Dot Product: 436
Rev Match Factor / Rev Dot: 443
Comment: Rt=1065.58  Contributor=Jahn CSUPMF  Study=WheatWax
Num Peaks: 30
425.3896 757415 397.3692 365413 426.3982 179509 453.4118 153656 398.3766 94961 427.3989 59711 454.4261 51306 257.193 38791 399.3557 34204 243.1769 20140 256.2102 17839 455.4113 17421 608.6265 16877 428.4231 12670 229.1746 12573 258.2131 9164 440.4238 7834 400.3603 7832 609.6305 7689 244.1837 7080 424.4851 7042 593.6064 6937 607.6183 6768 363.3672 5026 456.4024 4426 594.6074 3774 565.5565 2750 579.5996 1868 566.5579 1785 595.615 1541

Name: triacontane-12,14-dione
SYNON: $:00in-source
SYNON: $:04
SYNON: $:05NA
SYNON: $:06QUAD
SYNON: $:07Thermo ISQ
SYNON: $:09Thermo Trace GC: TG-5MS column
SYNON: $:10EI
SYNON: $:11P
SYNON: $:12NA
SYNON: $:1450-650
SYNON: $:16NA
Original Name: C17
Confidence: 2
Collision Energy: High
Library: mainlib
Mass: 450
Match Factor / Dot Product: 494
Rev Match Factor / Rev Dot: 497
Comment: Rt=1087.82  Contributor=Jahn CSUPMF  Study=WheatWax
Num Peaks: 30
239.2737 200673 250.2811 127249 278.3253 122050 446.5016 90684 211.2333 81411 235.2541 44192 220.2685 36868 309.3436 36603 297.3328 34466 263.292 30617 238.3163 30093 240.2899 28832 296.3439 28377 99.9795 27521 447.4904 26208 279.3319 24281 464.4999 21645 310.3549 17905 212.2574 10836 97.0148 10136 465.5027 8679 463.4674 8510 95.0725 8254 113.014 7010 138.0772 6295 124.1465 5505 123.1431 5223 98.1242 4367 142.035 3137 101.0932 2281

Name: 4-methyldocosane
SYNON: $:00in-source
SYNON: $:04
SYNON: $:05NA
SYNON: $:06QUAD
SYNON: $:07Thermo ISQ
SYNON: $:09Thermo Trace GC: TG-5MS column
SYNON: $:10EI
SYNON: $:11P
SYNON: $:12NA
SYNON: $:1450-650
SYNON: $:16NA
Comment: Rt=897.27  Contributor=Jahn CSUPMF  Study=WheatWax
Num Peaks: 29
Original Name: C18
Confidence: 2
Collision Energy: High
Library: mainlib
Mass: 184
Match Factor / Dot Product: 455
Rev Match Factor / Rev Dot: 518
225.2925 65171 239.3187 58996 253.3347 56265 281.3625 54928 267.344 50843 295.3799 39414 224.2928 36732 238.3229 31814 252.3466 27709 211.2705 25173 266.3627 23716 197.2583 21564 280.413 21389 127.1351 16492 183.245 15439 210.2733 14058 196.2694 11474 226.3119 10118 240.3421 9678 141.1282 9421 155.1625 9049 296.3897 8543 182.2129 7956 154.0947 4143 140.0145 3883 212.2999 3876 198.3013 3252 139.1656 2484 184.2864 2313

Name: C19
SYNON: $:00in-source
SYNON: $:04
SYNON: $:05NA
SYNON: $:06QUAD
SYNON: $:07Thermo ISQ
SYNON: $:09Thermo Trace GC: TG-5MS column
SYNON: $:10EI
SYNON: $:11P
SYNON: $:12NA
SYNON: $:1450-650
SYNON: $:16NA
Comment: Rt=1058.28  Contributor=Jahn CSUPMF  Study=WheatWax
Num Peaks: 29
285.3307 90539 258.3123 86802 272.3326 67020 415.3778 55289 401.374 46754 429.3797 41050 259.3083 25485 286.3401 23349 465.5267 21742 416.3926 20955 245.2851 20165 273.3241 19579 283.2891 18147 402.3943 17951 256.364 17902 387.3613 17610 430.397 16066 297.3235 15632 480.5059 14916 242.3675 13011 466.5091 8064 403.3733 7532 390.4477 7126 388.395 6743 287.3299 6659 539.531 6435 555.5593 6031 556.583 3115 540.5441 3078

Name: C20
SYNON: $:00in-source
SYNON: $:04
SYNON: $:05NA
SYNON: $:06QUAD
SYNON: $:07Thermo ISQ
SYNON: $:09Thermo Trace GC: TG-5MS column
SYNON: $:10EI
SYNON: $:11P
SYNON: $:12NA
SYNON: $:1450-650
SYNON: $:16NA
Comment: Rt=363.36  Contributor=Jahn CSUPMF  Study=WheatWax
Num Peaks: 29
285.1714 471355 184.0719 229566 286.1878 80935 227.1053 79254 174.1479 52541 73.0708 47573 287.176 32472 133.9973 29875 77.0254 25616 185.1321 20384 130.0224 14057 300.1927 12804 186.0924 11387 172.1286 11243 228.1437 9983 175.1952 9595 109.9688 8657 59.1062 7909 178.1274 7163 86.0498 6967 99.9682 6029 140.0048 5884 176.1638 4301 288.1637 4048 245.1036 3824 135.0851 3585 200.0943 3365 301.194 2930 187.1202 2596

Name: C21
SYNON: $:00in-source
SYNON: $:04
SYNON: $:05NA
SYNON: $:06QUAD
SYNON: $:07Thermo ISQ
SYNON: $:09Thermo Trace GC: TG-5MS column
SYNON: $:10EI
SYNON: $:11P
SYNON: $:12NA
SYNON: $:1450-650
SYNON: $:16NA
Comment: Rt=723.37  Contributor=Jahn CSUPMF  Study=WheatWax
Num Peaks: 27
232.1662 744679 232.1637 232210 233.1849 103932 231.1752 86653 215.1229 54825 327.3684 43148 202.1076 35394 217.1261 34727 233.1793 33456 231.1461 29539 345.0473 24383 347.0479 24149 216.148 24124 215.1102 16089 362.069 10590 360.0652 10361 217.124 10260 226.1484 10153 202.1134 9001 328.3775 8776 200.0572 8193 216.1465 7131 349.0379 6157 213.1091 6123 143.0089 2019 387.3254 1350 178.069 998

Name: C22
SYNON: $:00in-source
SYNON: $:04
SYNON: $:05NA
SYNON: $:06QUAD
SYNON: $:07Thermo ISQ
SYNON: $:09Thermo Trace GC: TG-5MS column
SYNON: $:10EI
SYNON: $:11P
SYNON: $:12NA
SYNON: $:1450-650
SYNON: $:16NA
Comment: Rt=1070.28  Contributor=Jahn CSUPMF  Study=WheatWax
Num Peaks: 25
498.5622 45753 75.0702 45647 479.497 37647 103.0156 21978 494.609 21471 480.5213 15607 241.2548 15112 493.5514 14631 227.2125 14485 297.3082 13446 311.3132 13163 339.3511 13095 97.1038 12660 381.4021 12502 395.4133 10804 409.4289 8204 499.5642 6954 423.4485 5079 213.2118 5053 368.4132 4813 89.0533 4779 199.1794 4583 185.1481 3745 101.037 3732 500.5349 1123

Name: C23
SYNON: $:00in-source
SYNON: $:04
SYNON: $:05NA
SYNON: $:06QUAD
SYNON: $:07Thermo ISQ
SYNON: $:09Thermo Trace GC: TG-5MS column
SYNON: $:10EI
SYNON: $:11P
SYNON: $:12NA
SYNON: $:1450-650
SYNON: $:16NA
Comment: Rt=1145.33  Contributor=Jahn CSUPMF  Study=WheatWax
Num Peaks: 25
254.2559 1270815 393.4112 381787 271.222 255637 255.3286 212623 394.3987 207605 379.3579 153343 395.3924 60396 272.2381 46413 380.3819 42539 299.3027 36137 198.1841 33221 321.368 31119 378.3684 29917 216.2432 27589 377.3649 24321 273.2446 22228 606.6047 18573 511.4612 17244 396.412 15111 420.4416 9827 350.3987 9317 288.3411 9286 607.6055 8073 512.4784 7572 508.5002 3317

Name: (2R,3R,4S,5S,6R)-2-[(2S,3S,4S,5R)-3,4-dihydroxy-2,5-bis(hydroxymethyl)oxolan-2-yl]oxy-6-(hydroxymethyl)oxane-3,4,5-triol
SYNON: $:00in-source
SYNON: $:04
SYNON: $:05NA
SYNON: $:06QUAD
SYNON: $:07Thermo ISQ
SYNON: $:09Thermo Trace GC: TG-5MS column
SYNON: $:10EI
SYNON: $:11P
SYNON: $:12NA
SYNON: $:1450-650
SYNON: $:16NA
Original Name: C24
Confidence: 2
Collision Energy: High
Library: mainlib
Mass: 342
Match Factor / Dot Product: 683
Rev Match Factor / Rev Dot: 741
Comment: Rt=897.37  Contributor=Jahn CSUPMF  Study=WheatWax
Num Peaks: 24
361.2343 360737 362.2473 99098 71.1424 84929 217.1312 84638 57.1114 82006 437.2478 63133 271.1891 62823 363.2368 53524 243.1491 47035 380.4873 39970 85.1127 35184 319.2306 25617 438.2628 24250 55.1333 22023 451.2413 21364 218.1793 21302 69.133 20260 381.4859 10642 83.1244 8950 125.1833 6738 125.8949 6388 195.9627 4768 360.3336 4084 86.1585 2139

Name: C25
SYNON: $:00in-source
SYNON: $:04
SYNON: $:05NA
SYNON: $:06QUAD
SYNON: $:07Thermo ISQ
SYNON: $:09Thermo Trace GC: TG-5MS column
SYNON: $:10EI
SYNON: $:11P
SYNON: $:12NA
SYNON: $:1450-650
SYNON: $:16NA
Comment: Rt=993.61  Contributor=Jahn CSUPMF  Study=WheatWax
Num Peaks: 24
390.4886 72529 391.4957 22890 362.4563 20399 222.2478 18271 96.0759 16543 250.3156 14677 236.2933 14658 334.4337 14026 264.3607 13276 278.356 11729 292.3822 10621 306.4002 10583 320.4191 9591 348.4252 9183 333.4113 6956 347.4062 5369 263.3381 4923 277.3452 4565 361.463 4345 291.3753 4333 305.392 3702 319.4071 3641 138.1089 3059 152.1237 1977

Name: C26
SYNON: $:00in-source
SYNON: $:04
SYNON: $:05NA
SYNON: $:06QUAD
SYNON: $:07Thermo ISQ
SYNON: $:09Thermo Trace GC: TG-5MS column
SYNON: $:10EI
SYNON: $:11P
SYNON: $:12NA
SYNON: $:1450-650
SYNON: $:16NA
Comment: Rt=1020.14  Contributor=Jahn CSUPMF  Study=WheatWax
Num Peaks: 24
135.1249 68344 163.1378 36893 300.2997 29734 133.1105 29133 177.1065 24964 421.4573 24906 463.445 24547 436.5329 21651 205.1443 20101 361.377 18196 448.5714 11955 385.3936 11403 371.3641 11174 399.3979 11039 433.4532 10761 275.2461 10565 188.185 9091 174.1887 8890 289.2602 8793 413.4366 8025 303.2861 7205 317.2712 6768 387.3631 6234 427.4635 5079

Name: C27
SYNON: $:00in-source
SYNON: $:04
SYNON: $:05NA
SYNON: $:06QUAD
SYNON: $:07Thermo ISQ
SYNON: $:09Thermo Trace GC: TG-5MS column
SYNON: $:10EI
SYNON: $:11P
SYNON: $:12NA
SYNON: $:1450-650
SYNON: $:16NA
Comment: Rt=1054.64  Contributor=Jahn CSUPMF  Study=WheatWax
Num Peaks: 24
444.4807 221805 445.4891 59413 345.3834 57704 331.3458 54715 261.2745 34381 303.3402 32597 247.2487 30771 534.545 20899 291.3268 19534 519.518 18024 275.2787 16171 346.3731 16151 443.5155 15023 277.3036 14115 290.3406 12039 289.3179 11206 262.2858 10409 248.2975 9498 535.5449 8892 219.222 7327 449.4311 5934 375.4219 5201 319.4062 3897 187.1417 3886

Name: C28
SYNON: $:00in-source
SYNON: $:04
SYNON: $:05NA
SYNON: $:06QUAD
SYNON: $:07Thermo ISQ
SYNON: $:09Thermo Trace GC: TG-5MS column
SYNON: $:10EI
SYNON: $:11P
SYNON: $:12NA
SYNON: $:1450-650
SYNON: $:16NA
Comment: Rt=216.71  Contributor=Jahn CSUPMF  Study=WheatWax
Num Peaks: 24
73.1062 40685 147.0657 39826 50.3712 26711 117.0425 25062 190.1374 22069 191.1325 21302 128.0777 10037 219.1124 9241 170.155 6883 133.0671 6310 148.1174 4843 79.3692 4392 185.1808 4345 143.0646 4242 192.1559 4110 234.1501 3660 272.1363 3441 186.1647 3377 318.1324 3286 159.1233 2649 274.1197 2481 173.1317 1896 114.0307 1796 260.0625 1233

Name: tricosanoic acid
SYNON: $:00in-source
SYNON: $:04
SYNON: $:05NA
SYNON: $:06QUAD
SYNON: $:07Thermo ISQ
SYNON: $:09Thermo Trace GC: TG-5MS column
SYNON: $:10EI
SYNON: $:11P
SYNON: $:12NA
SYNON: $:1450-650
SYNON: $:16NA
Original Name: C29
Confidence: 2
Collision Energy: High
Library: mainlib
Mass: 354
Match Factor / Dot Product: 741
Rev Match Factor / Rev Dot: 742
Comment: Rt=910.25  Contributor=Jahn CSUPMF  Study=WheatWax
Num Peaks: 23
411.461 11211325 412.4767 1308373 413.471 236142 75.0505 49872 233.1758 47830 414.4712 26044 410.5335 22019 395.4284 20702 102.9971 16416 297.3096 13455 311.3275 13128 220.199 12792 241.2337 10106 227.2041 9983 409.4721 8180 97.0578 6772 396.4422 5665 83.1143 5377 88.98 3137 213.1753 3128 199.1878 2787 101.0055 2331 61.0322 1890

Name: C30
SYNON: $:00in-source
SYNON: $:04
SYNON: $:05NA
SYNON: $:06QUAD
SYNON: $:07Thermo ISQ
SYNON: $:09Thermo Trace GC: TG-5MS column
SYNON: $:10EI
SYNON: $:11P
SYNON: $:12NA
SYNON: $:1450-650
SYNON: $:16NA
Comment: Rt=1059.16  Contributor=Jahn CSUPMF  Study=WheatWax
Num Peaks: 23
295.3847 30802 309.4153 25357 323.4243 22253 337.4493 20375 97.0859 20112 365.4713 18086 393.4825 17850 99.0778 15176 294.3966 14691 308.4089 11851 111.1134 11343 113.0642 10530 322.4316 10330 336.4488 9394 296.3992 8630 350.4536 8552 364.4588 7779 378.4489 7745 324.4595 6723 352.4461 6032 338.4506 5879 168.1802 4561 167.139 2903

Name: hexadecenoic acid
SYNON: $:00in-source
SYNON: $:04
SYNON: $:05NA
SYNON: $:06QUAD
SYNON: $:07Thermo ISQ
SYNON: $:09Thermo Trace GC: TG-5MS column
SYNON: $:10EI
SYNON: $:11P
SYNON: $:12NA
SYNON: $:1450-650
SYNON: $:16NA
Original Name: C31
Confidence: 2
Collision Energy: High
Library: mainlib
Mass: 254
Match Factor / Dot Product: 502
Rev Match Factor / Rev Dot: 562
Comment: Rt=679.44  Contributor=Jahn CSUPMF  Study=WheatWax
Num Peaks: 22
269.2896 70631 285.2899 55595 232.1666 39742 243.2233 23745 145.0458 21912 227.1698 18493 229.2021 17423 131.029 16694 283.3278 15599 270.3196 13980 257.2463 13916 271.2945 11517 299.3056 11111 286.3106 11085 241.1954 10647 202.2015 6009 244.2433 4320 230.2202 4188 449.2028 3495 287.3099 3492 188.1771 1654 319.29 1631

Name: C32
SYNON: $:00in-source
SYNON: $:04
SYNON: $:05NA
SYNON: $:06QUAD
SYNON: $:07Thermo ISQ
SYNON: $:09Thermo Trace GC: TG-5MS column
SYNON: $:10EI
SYNON: $:11P
SYNON: $:12NA
SYNON: $:1450-650
SYNON: $:16NA
Comment: Rt=1020.05  Contributor=Jahn CSUPMF  Study=WheatWax
Num Peaks: 22
271.2654 107722 267.2484 103850 268.2757 47283 119.1232 41473 379.3878 36238 380.4603 31209 272.2659 30477 244.2419 28852 230.2293 28632 286.2856 28379 258.2515 27477 407.4089 23493 377.375 23304 119.999 21505 219.1908 18564 247.2175 14188 216.2179 13824 202.2045 12069 375.3609 10309 419.4207 9679 301.2824 9322 388.4579 5574

Name: C33
SYNON: $:00in-source
SYNON: $:04
SYNON: $:05NA
SYNON: $:06QUAD
SYNON: $:07Thermo ISQ
SYNON: $:09Thermo Trace GC: TG-5MS column
SYNON: $:10EI
SYNON: $:11P
SYNON: $:12NA
SYNON: $:1450-650
SYNON: $:16NA
Comment: Rt=1077.13  Contributor=Jahn CSUPMF  Study=WheatWax
Num Peaks: 21
281.2085 398090 267.19 90711 265.1692 42239 269.1987 40646 268.2039 35203 251.1491 27411 249.1277 24456 266.2056 20896 280.2455 19161 193.1127 17019 252.1948 15781 237.1417 12122 270.2115 11856 293.226 7973 263.1765 6819 177.0826 6374 247.1461 4738 505.4288 4676 194.1588 4499 179.0973 3265 261.1962 2148

Name: C34
SYNON: $:00in-source
SYNON: $:04
SYNON: $:05NA
SYNON: $:06QUAD
SYNON: $:07Thermo ISQ
SYNON: $:09Thermo Trace GC: TG-5MS column
SYNON: $:10EI
SYNON: $:11P
SYNON: $:12NA
SYNON: $:1450-650
SYNON: $:16NA
Comment: Rt=1077.01  Contributor=Jahn CSUPMF  Study=WheatWax
Num Peaks: 21
564.549 60442 547.5211 37839 561.5676 30768 548.5229 18108 565.5448 16320 520.4887 13861 478.4285 8568 549.5169 6827 521.4865 5749 463.4015 5501 491.4392 5425 519.4768 4971 449.3703 4368 492.4548 4183 506.4593 4036 464.3981 3993 566.5437 3662 533.499 3397 522.4946 2104 550.5309 1936 560.5529 1629

Name: octacosan-1-ol
SYNON: $:00in-source
SYNON: $:04
SYNON: $:05NA
SYNON: $:06QUAD
SYNON: $:07Thermo ISQ
SYNON: $:09Thermo Trace GC: TG-5MS column
SYNON: $:10EI
SYNON: $:11P
SYNON: $:12NA
SYNON: $:1450-650
SYNON: $:16NA
Original Name: C35
Confidence: 2
Collision Energy: High
Library: mainlib
Mass: 410
Match Factor / Dot Product: 418
Rev Match Factor / Rev Dot: 492
Comment: Rt=1020.1  Contributor=Jahn CSUPMF  Study=WheatWax
Num Peaks: 20
469.5445 10137058 470.5438 2086826 451.4843 1676567 465.5254 779316 353.3457 705798 339.3344 652146 367.3702 620940 325.3085 586457 452.5082 586249 227.1886 572668 241.2047 542494 255.2183 537980 311.2909 516026 269.235 510877 283.2389 502956 297.2743 486578 381.3845 450785 471.5434 285527 221.2003 87791 233.2237 20482

Name: C36
SYNON: $:00in-source
SYNON: $:04
SYNON: $:05NA
SYNON: $:06QUAD
SYNON: $:07Thermo ISQ
SYNON: $:09Thermo Trace GC: TG-5MS column
SYNON: $:10EI
SYNON: $:11P
SYNON: $:12NA
SYNON: $:1450-650
SYNON: $:16NA
Comment: Rt=1059.2  Contributor=Jahn CSUPMF  Study=WheatWax
Num Peaks: 20
239.3076 74557 225.2919 71535 224.2914 37452 238.3258 32980 211.2578 31852 197.2521 20988 69.1087 18620 55.0887 15267 127.1285 14996 183.2441 12902 226.3318 11798 196.2755 10713 169.211 9950 141.1307 9912 155.1616 9791 212.2775 5772 154.0778 4631 139.1619 4232 139.9953 4036 198.3132 3668

Name: C37
SYNON: $:00in-source
SYNON: $:04
SYNON: $:05NA
SYNON: $:06QUAD
SYNON: $:07Thermo ISQ
SYNON: $:09Thermo Trace GC: TG-5MS column
SYNON: $:10EI
SYNON: $:11P
SYNON: $:12NA
SYNON: $:1450-650
SYNON: $:16NA
Comment: Rt=1054.38  Contributor=Jahn CSUPMF  Study=WheatWax
Num Peaks: 20
304.3477 365568 305.3555 59954 421.4055 51233 435.4418 48491 201.1936 32328 317.3309 17517 215.1964 16978 422.4312 16446 436.4269 15311 332.3614 13674 106.9472 10399 121.055 7751 359.3684 6576 259.671 6568 318.3563 6296 362.3689 6124 202.2224 5992 348.3245 4715 373.3808 4247 216.2309 3734

Name: C38
SYNON: $:00in-source
SYNON: $:04
SYNON: $:05NA
SYNON: $:06QUAD
SYNON: $:07Thermo ISQ
SYNON: $:09Thermo Trace GC: TG-5MS column
SYNON: $:10EI
SYNON: $:11P
SYNON: $:12NA
SYNON: $:1450-650
SYNON: $:16NA
Comment: Rt=1149.79  Contributor=Jahn CSUPMF  Study=WheatWax
Num Peaks: 20
295.2636 136224 539.5073 24685 294.2843 12408 540.5102 9340 189.1954 8132 505.4598 7916 190.2767 7167 506.4675 7033 492.4595 4774 464.4117 4581 541.4916 4350 218.2436 3990 478.4264 3543 593.5991 3536 507.4569 3480 491.4611 2892 561.5002 2525 594.5789 2042 564.5472 1608 595.5831 1228

Name: C39
SYNON: $:00in-source
SYNON: $:04
SYNON: $:05NA
SYNON: $:06QUAD
SYNON: $:07Thermo ISQ
SYNON: $:09Thermo Trace GC: TG-5MS column
SYNON: $:10EI
SYNON: $:11P
SYNON: $:12NA
SYNON: $:1450-650
SYNON: $:16NA
Comment: Rt=679.98  Contributor=Jahn CSUPMF  Study=WheatWax
Num Peaks: 19
289.2283 40521 201.1771 34889 275.2015 32180 215.1967 18392 217.1314 9308 55.1026 9188 357.3005 8783 260.2065 8480 290.2394 8132 246.1958 7181 276.2187 6623 373.3272 5892 199.1452 5850 76.1584 4603 291.2217 3377 358.3224 2655 303.2621 2070 374.3268 1728 61.0427 1631

Name: C40
SYNON: $:00in-source
SYNON: $:04
SYNON: $:05NA
SYNON: $:06QUAD
SYNON: $:07Thermo ISQ
SYNON: $:09Thermo Trace GC: TG-5MS column
SYNON: $:10EI
SYNON: $:11P
SYNON: $:12NA
SYNON: $:1450-650
SYNON: $:16NA
Comment: Rt=1087.68  Contributor=Jahn CSUPMF  Study=WheatWax
Num Peaks: 19
253.2362 283266 269.2921 61455 268.2874 46766 251.2849 30119 192.2246 24050 236.298 15489 210.2651 11892 306.374 11632 334.3917 10330 226.2423 8885 291.352 7983 292.3686 7594 320.3865 7487 319.3754 6289 277.3824 5811 305.3702 5481 260.2988 4869 121.0663 3656 581.5308 1354

Name: tetracontane
SYNON: $:00in-source
SYNON: $:04
SYNON: $:05NA
SYNON: $:06QUAD
SYNON: $:07Thermo ISQ
SYNON: $:09Thermo Trace GC: TG-5MS column
SYNON: $:10EI
SYNON: $:11P
SYNON: $:12NA
SYNON: $:1450-650
SYNON: $:16NA
Original Name: C41
Confidence: 2
Collision Energy: High
Library: mainlib
Mass: 563
Match Factor / Dot Product: 398
Rev Match Factor / Rev Dot: 457
Comment: Rt=1172.15  Contributor=Jahn CSUPMF  Study=WheatWax
Num Peaks: 18
537.5883 153937 552.6025 79470 538.5895 57422 553.5973 30936 539.5754 14533 116.9655 12537 493.5195 11499 132.0949 10803 509.5173 10726 128.9824 9349 554.5891 8756 201.1729 6562 145.0238 5201 536.629 5184 494.5395 4511 510.5224 4072 540.581 3158 555.5712 2013

Name: C42
SYNON: $:00in-source
SYNON: $:04
SYNON: $:05NA
SYNON: $:06QUAD
SYNON: $:07Thermo ISQ
SYNON: $:09Thermo Trace GC: TG-5MS column
SYNON: $:10EI
SYNON: $:11P
SYNON: $:12NA
SYNON: $:1450-650
SYNON: $:16NA
Comment: Rt=1020.01  Contributor=Jahn CSUPMF  Study=WheatWax
Num Peaks: 17
467.5084 94753672 468.544 31968621 295.2567 34916 296.2695 16637 405.3215 15065 408.4845 14889 231.2166 12698 406.3643 10746 245.2242 9204 203.1536 7803 259.2444 7244 273.2683 7240 217.202 6877 287.2661 6218 420.4696 5174 403.2833 4954 400.5884 3067

Name: C43
SYNON: $:00in-source
SYNON: $:04
SYNON: $:05NA
SYNON: $:06QUAD
SYNON: $:07Thermo ISQ
SYNON: $:09Thermo Trace GC: TG-5MS column
SYNON: $:10EI
SYNON: $:11P
SYNON: $:12NA
SYNON: $:1450-650
SYNON: $:16NA
Comment: Rt=993.64  Contributor=Jahn CSUPMF  Study=WheatWax
Num Peaks: 16
55.0778 15128 82.1541 13810 68.0937 11114 67.114 10689 95.0144 10320 408.4821 7977 123.1142 7278 109.1008 7101 124.1581 6615 81.0154 6392 110.0155 5778 363.464 5719 194.2202 3619 137.1276 3252 180.2081 2252 166.2163 1848

Name: heptacosanoic acid
SYNON: $:00in-source
SYNON: $:04
SYNON: $:05NA
SYNON: $:06QUAD
SYNON: $:07Thermo ISQ
SYNON: $:09Thermo Trace GC: TG-5MS column
SYNON: $:10EI
SYNON: $:11P
SYNON: $:12NA
SYNON: $:1450-650
SYNON: $:16NA
Original Name: C44
Confidence: 2
Collision Energy: High
Library: mainlib
Mass: 410
Match Factor / Dot Product: 427
Rev Match Factor / Rev Dot: 464
Comment: Rt=1042.33  Contributor=Jahn CSUPMF  Study=WheatWax
Num Peaks: 16
201.1624 32778 243.242 24693 313.3176 13311 299.3093 11250 258.2766 7540 244.2591 7379 242.2865 6652 202.2101 6314 398.4336 5730 215.1958 5614 230.2252 5459 383.3626 4756 213.1559 4706 300.3171 3491 188.1881 3105 143.0194 2838

Name: C45
SYNON: $:00in-source
SYNON: $:04
SYNON: $:05NA
SYNON: $:06QUAD
SYNON: $:07Thermo ISQ
SYNON: $:09Thermo Trace GC: TG-5MS column
SYNON: $:10EI
SYNON: $:11P
SYNON: $:12NA
SYNON: $:1450-650
SYNON: $:16NA
Comment: Rt=1117.77  Contributor=Jahn CSUPMF  Study=WheatWax
Num Peaks: 16
268.1956 211923 269.2041 58979 267.1867 54273 576.5591 50175 577.5589 21111 270.2074 19069 243.2579 10533 310.276 7638 578.5511 7375 575.5631 4964 561.5365 4900 244.259 3412 443.3823 2263 579.556 2089 492.4259 1849 374.3585 1656

Name: tritriacontan-1-ol
SYNON: $:00in-source
SYNON: $:04
SYNON: $:05NA
SYNON: $:06QUAD
SYNON: $:07Thermo ISQ
SYNON: $:09Thermo Trace GC: TG-5MS column
SYNON: $:10EI
SYNON: $:11P
SYNON: $:12NA
SYNON: $:1450-650
SYNON: $:16NA
Original Name: C46
Confidence: 2
Collision Energy: High
Library: mainlib
Mass: 480
Match Factor / Dot Product: 790
Rev Match Factor / Rev Dot: 801
Comment: Rt=1059  Contributor=Jahn CSUPMF  Study=WheatWax
Num Peaks: 16
523.5987 781729 524.6074 244518 525.6017 58154 351.3498 16489 104.0065 11319 229.2149 10740 105.094 6232 412.4247 5079 538.5744 3772 230.2368 3640 289.3413 3573 478.5294 3234 288.3526 2549 370.4421 2509 527.5652 2088 597.5493 740

Name: C47
SYNON: $:00in-source
SYNON: $:04
SYNON: $:05NA
SYNON: $:06QUAD
SYNON: $:07Thermo ISQ
SYNON: $:09Thermo Trace GC: TG-5MS column
SYNON: $:10EI
SYNON: $:11P
SYNON: $:12NA
SYNON: $:1450-650
SYNON: $:16NA
Comment: Rt=1022.17  Contributor=Jahn CSUPMF  Study=WheatWax
Num Peaks: 15
282.2152 312117 81.144 145323 534.5036 140026 58.2173 78467 535.5073 63000 63.1072 16311 52.3275 8162 502.4813 8049 64.3995 2778 493.452 2193 461.3367 2065 540.478 1425 560.6003 819 546.5965 745 532.4821 694

Name: octacosanoic acid 
SYNON: $:00in-source
SYNON: $:04
SYNON: $:05NA
SYNON: $:06QUAD
SYNON: $:07Thermo ISQ
SYNON: $:09Thermo Trace GC: TG-5MS column
SYNON: $:10EI
SYNON: $:11P
SYNON: $:12NA
SYNON: $:1450-650
SYNON: $:16NA
Original Name: C48
Confidence: 2
Collision Energy: High
Library: mainlib
Mass: 424
Match Factor / Dot Product: 439
Rev Match Factor / Rev Dot: 520
Comment: Rt=1042.21  Contributor=Jahn CSUPMF  Study=WheatWax
Num Peaks: 15
481.5151 1587136 482.526 484875 496.5249 461818 497.534 140126 483.5247 103743 453.4657 65596 437.4645 64945 132.0522 55779 129.0022 43341 498.5257 31349 145.0406 26532 438.4764 19841 171.0949 3460 173.1755 2012 174.1733 1389

Name: C49
SYNON: $:00in-source
SYNON: $:04
SYNON: $:05NA
SYNON: $:06QUAD
SYNON: $:07Thermo ISQ
SYNON: $:09Thermo Trace GC: TG-5MS column
SYNON: $:10EI
SYNON: $:11P
SYNON: $:12NA
SYNON: $:1450-650
SYNON: $:16NA
Comment: Rt=1146.78  Contributor=Jahn CSUPMF  Study=WheatWax
Num Peaks: 15
73.2536 249114 185.1404 83118 169.0898 72917 183.1277 62762 172.1159 45245 157.0569 44848 72.6259 27750 170.1407 19012 181.1127 18436 293.2337 13158 182.1707 7109 199.653 5302 501.4478 1319 569.5554 1226 570.5281 747

Name: C50
SYNON: $:00in-source
SYNON: $:04
SYNON: $:05NA
SYNON: $:06QUAD
SYNON: $:07Thermo ISQ
SYNON: $:09Thermo Trace GC: TG-5MS column
SYNON: $:10EI
SYNON: $:11P
SYNON: $:12NA
SYNON: $:1450-650
SYNON: $:16NA
Comment: Rt=966.27  Contributor=Jahn CSUPMF  Study=WheatWax
Num Peaks: 14
97.0754 39411 111.0779 24056 125.1346 17300 223.2395 15214 99.084 11346 251.2637 9779 139.1472 6131 279.3175 5417 195.2186 5316 143.06 5052 293.3362 4315 181.1882 3860 307.3636 3497 422.5882 2399

Name: 22-methylhentriacontan-1-ol
SYNON: $:00in-source
SYNON: $:04
SYNON: $:05NA
SYNON: $:06QUAD
SYNON: $:07Thermo ISQ
SYNON: $:09Thermo Trace GC: TG-5MS column
SYNON: $:10EI
SYNON: $:11P
SYNON: $:12NA
SYNON: $:1450-650
SYNON: $:16NA
Original Name: C51
Confidence: 2
Collision Energy: High
Library: mainlib
Mass: 466
Match Factor / Dot Product: 547
Rev Match Factor / Rev Dot: 588
Comment: Rt=1104.99  Contributor=Jahn CSUPMF  Study=WheatWax
Num Peaks: 14
425.3897 83375 485.3899 48225 426.3955 26742 486.3982 19040 427.3977 18096 513.4437 12219 487.3925 9480 514.4511 5889 597.5574 4936 515.4462 3209 488.4049 3182 598.5678 2730 516.5253 1827 599.5436 1384

Name: C52
SYNON: $:00in-source
SYNON: $:04
SYNON: $:05NA
SYNON: $:06QUAD
SYNON: $:07Thermo ISQ
SYNON: $:09Thermo Trace GC: TG-5MS column
SYNON: $:10EI
SYNON: $:11P
SYNON: $:12NA
SYNON: $:1450-650
SYNON: $:16NA
Comment: Rt=1142.7  Contributor=Jahn CSUPMF  Study=WheatWax
Num Peaks: 14
592.5851 56972 589.5998 31288 575.5565 30472 593.5804 15846 576.5629 15434 548.5207 10305 577.5533 5955 549.5256 4811 547.5182 3730 594.5748 3456 561.5469 2784 550.5357 1873 588.5736 1763 578.5659 1692

Name: C53
SYNON: $:00in-source
SYNON: $:04
SYNON: $:05NA
SYNON: $:06QUAD
SYNON: $:07Thermo ISQ
SYNON: $:09Thermo Trace GC: TG-5MS column
SYNON: $:10EI
SYNON: $:11P
SYNON: $:12NA
SYNON: $:1450-650
SYNON: $:16NA
Comment: Rt=440.3  Contributor=Jahn CSUPMF  Study=WheatWax
Num Peaks: 14
233.1409 34637 327.0381 32025 415.0935 16452 245.105 15843 503.147 10757 328.0473 7118 399.065 6444 416.1055 5270 234.1571 5128 504.1583 4746 307.1905 4112 335.1806 3764 505.1458 3023 246.1464 2486

Name: C54
SYNON: $:00in-source
SYNON: $:04
SYNON: $:05NA
SYNON: $:06QUAD
SYNON: $:07Thermo ISQ
SYNON: $:09Thermo Trace GC: TG-5MS column
SYNON: $:10EI
SYNON: $:11P
SYNON: $:12NA
SYNON: $:1450-650
SYNON: $:16NA
Comment: Rt=936.72  Contributor=Jahn CSUPMF  Study=WheatWax
Num Peaks: 13
355.1828 22019 429.1421 16730 116.9918 13324 132.0344 10257 128.9831 9450 381.4056 8200 397.3956 7949 430.1556 6939 394.4267 5678 503.1629 4651 145.0365 4466 409.4344 4333 442.46 3724

Name: C55
SYNON: $:00in-source
SYNON: $:04
SYNON: $:05NA
SYNON: $:06QUAD
SYNON: $:07Thermo ISQ
SYNON: $:09Thermo Trace GC: TG-5MS column
SYNON: $:10EI
SYNON: $:11P
SYNON: $:12NA
SYNON: $:1450-650
SYNON: $:16NA
Comment: Rt=1008.6  Contributor=Jahn CSUPMF  Study=WheatWax
Num Peaks: 13
257.2767 20361 243.2515 18251 462.4474 12580 520.4734 7628 258.2872 5965 244.267 5345 463.4621 4815 422.5039 4543 521.4749 3274 480.4873 2795 387.3169 2720 275.1639 1991 505.4244 1682

Name: C56
SYNON: $:00in-source
SYNON: $:04
SYNON: $:05NA
SYNON: $:06QUAD
SYNON: $:07Thermo ISQ
SYNON: $:09Thermo Trace GC: TG-5MS column
SYNON: $:10EI
SYNON: $:11P
SYNON: $:12NA
SYNON: $:1450-650
SYNON: $:16NA
Comment: Rt=1077.13  Contributor=Jahn CSUPMF  Study=WheatWax
Num Peaks: 13
282.2166 1082711 283.2261 231959 295.2391 111195 284.2364 84126 296.2471 38712 324.2866 31753 310.2649 8985 366.3298 8680 338.3119 8137 309.2525 7677 352.2942 4107 298.2404 3968 380.3054 3627

Name: C57
SYNON: $:00in-source
SYNON: $:04
SYNON: $:05NA
SYNON: $:06QUAD
SYNON: $:07Thermo ISQ
SYNON: $:09Thermo Trace GC: TG-5MS column
SYNON: $:10EI
SYNON: $:11P
SYNON: $:12NA
SYNON: $:1450-650
SYNON: $:16NA
Comment: Rt=1058.54  Contributor=Jahn CSUPMF  Study=WheatWax
Num Peaks: 13
73.0894 35263 270.2944 25479 284.3377 10371 443.4142 9964 215.2099 9010 95.039 8213 417.3673 7902 431.3723 6369 299.3325 5579 81.1587 4370 369.3955 4159 246.2993 3018 557.5655 1108

Name: pentatriacontane
SYNON: $:00in-source
SYNON: $:04
SYNON: $:05NA
SYNON: $:06QUAD
SYNON: $:07Thermo ISQ
SYNON: $:09Thermo Trace GC: TG-5MS column
SYNON: $:10EI
SYNON: $:11P
SYNON: $:12NA
SYNON: $:1450-650
SYNON: $:16NA
Original Name: C58
Confidence: 2
Collision Energy: High
Library: mainlib
Mass: 492
Match Factor / Dot Product: 412
Rev Match Factor / Rev Dot: 497
Comment: Rt=1058.88  Contributor=Jahn CSUPMF  Study=WheatWax
Num Peaks: 13
253.3101 185739 267.274 102391 281.3867 89801 254.2773 43773 252.3437 39922 266.3515 31877 280.4194 25790 237.2675 17404 235.2798 16005 236.3209 11055 310.3788 10998 264.3953 6434 193.7748 5134

Name: C59
SYNON: $:00in-source
SYNON: $:04
SYNON: $:05NA
SYNON: $:06QUAD
SYNON: $:07Thermo ISQ
SYNON: $:09Thermo Trace GC: TG-5MS column
SYNON: $:10EI
SYNON: $:11P
SYNON: $:12NA
SYNON: $:1450-650
SYNON: $:16NA
Comment: Rt=1065.08  Contributor=Jahn CSUPMF  Study=WheatWax
Num Peaks: 13
343.3623 26703 382.4262 19389 367.3869 12545 472.4581 11150 383.4138 7278 129.0443 6572 344.3794 6276 457.4157 4648 473.4688 4573 463.4484 4055 507.5087 3165 458.4606 1740 508.5518 1306

Name: C60
SYNON: $:00in-source
SYNON: $:04
SYNON: $:05NA
SYNON: $:06QUAD
SYNON: $:07Thermo ISQ
SYNON: $:09Thermo Trace GC: TG-5MS column
SYNON: $:10EI
SYNON: $:11P
SYNON: $:12NA
SYNON: $:1450-650
SYNON: $:16NA
Comment: Rt=1159.73  Contributor=Jahn CSUPMF  Study=WheatWax
Num Peaks: 13
229.2232 460649 620.7064 47163 230.2326 43606 502.5839 11777 621.2034 9612 299.3053 9142 553.5218 9111 621.7426 7613 551.5936 6498 554.5097 5122 300.3222 3261 432.4855 2971 552.6123 2750

Name: 5-methylpentacosane
SYNON: $:00in-source
SYNON: $:04
SYNON: $:05NA
SYNON: $:06QUAD
SYNON: $:07Thermo ISQ
SYNON: $:09Thermo Trace GC: TG-5MS column
SYNON: $:10EI
SYNON: $:11P
SYNON: $:12NA
SYNON: $:1450-650
SYNON: $:16NA
Original Name: C61
Confidence: 2
Collision Energy: High
Library: mainlib
Mass: 366
Match Factor / Dot Product: 622
Rev Match Factor / Rev Dot: 625
Comment: Rt=954.44  Contributor=Jahn CSUPMF  Study=WheatWax
Num Peaks: 12
71.1426 1377436 57.1156 1344306 85.1163 409274 55.1432 217634 69.153 199453 196.2683 100693 83.1383 89644 72.208 39922 67.1419 29295 82.0254 16912 86.1906 15829 407.5362 6131

Name: tetracosanoic acid
SYNON: $:00in-source
SYNON: $:04
SYNON: $:05NA
SYNON: $:06QUAD
SYNON: $:07Thermo ISQ
SYNON: $:09Thermo Trace GC: TG-5MS column
SYNON: $:10EI
SYNON: $:11P
SYNON: $:12NA
SYNON: $:1450-650
SYNON: $:16NA
Original Name: C62
Confidence: 2
Collision Energy: High
Library: mainlib
Mass: 368
Match Factor / Dot Product: 931
Rev Match Factor / Rev Dot: 956
Comment: Rt=937.53  Contributor=Jahn CSUPMF  Study=WheatWax
Num Peaks: 12
425.4488 236595 426.4565 65743 440.4537 52238 441.4549 15397 427.454 14972 362.4546 8957 201.1552 5157 424.5269 3542 334.4159 3250 398.4525 3160 363.4746 2406 187.1348 2024

Name: C63
SYNON: $:00in-source
SYNON: $:04
SYNON: $:05NA
SYNON: $:06QUAD
SYNON: $:07Thermo ISQ
SYNON: $:09Thermo Trace GC: TG-5MS column
SYNON: $:10EI
SYNON: $:11P
SYNON: $:12NA
SYNON: $:1450-650
SYNON: $:16NA
Comment: Rt=990.89  Contributor=Jahn CSUPMF  Study=WheatWax
Num Peaks: 12
257.2417 12392 201.1601 11868 241.1928 11110 243.2314 10532 227.186 9641 228.094 8008 410.4514 6972 185.1312 4467 244.2387 4181 187.1532 3451 202.2047 3076 171.1192 1909

Name: methyl-6-(1-hydroxyethyl)phenazine-1-carboxylate
SYNON: $:00in-source
SYNON: $:04
SYNON: $:05NA
SYNON: $:06QUAD
SYNON: $:07Thermo ISQ
SYNON: $:09Thermo Trace GC: TG-5MS column
SYNON: $:10EI
SYNON: $:11P
SYNON: $:12NA
SYNON: $:1450-650
SYNON: $:16NA
Original Name: C64
Confidence: 2
Collision Energy: High
Library: mainlib
Mass: 282
Match Factor / Dot Product: 876
Rev Match Factor / Rev Dot: 921
Comment: Rt=1142.94  Contributor=Jahn CSUPMF  Study=WheatWax
Num Peaks: 12
282.2185 900970 281.2104 399397 283.2304 207518 267.1869 85581 284.2281 67247 269.2049 46419 296.2664 39911 265.1649 39851 268.2061 36952 266.2155 26457 252.2104 17189 285.2366 15734

Name: C65
SYNON: $:00in-source
SYNON: $:04
SYNON: $:05NA
SYNON: $:06QUAD
SYNON: $:07Thermo ISQ
SYNON: $:09Thermo Trace GC: TG-5MS column
SYNON: $:10EI
SYNON: $:11P
SYNON: $:12NA
SYNON: $:1450-650
SYNON: $:16NA
Comment: Rt=518.71  Contributor=Jahn CSUPMF  Study=WheatWax
Num Peaks: 12
257.2344 78189 355.1564 64039 249.1888 38889 356.1569 18811 401.0474 13052 258.2521 10780 357.1463 9702 256.1657 6735 402.0644 4402 228.081 3920 385.043 2377 358.1512 2004

Name: C66
SYNON: $:00in-source
SYNON: $:04
SYNON: $:05NA
SYNON: $:06QUAD
SYNON: $:07Thermo ISQ
SYNON: $:09Thermo Trace GC: TG-5MS column
SYNON: $:10EI
SYNON: $:11P
SYNON: $:12NA
SYNON: $:1450-650
SYNON: $:16NA
Comment: Rt=245.88  Contributor=Jahn CSUPMF  Study=WheatWax
Num Peaks: 12
240.0633 25532 225.083 21670 278.156 15186 332.1426 9914 226.1148 5149 248.1414 4658 218.125 3874 205.0604 2903 262.0896 2535 168.0528 1997 302.1712 1882 174.093 1413

Name: C67
SYNON: $:00in-source
SYNON: $:04
SYNON: $:05NA
SYNON: $:06QUAD
SYNON: $:07Thermo ISQ
SYNON: $:09Thermo Trace GC: TG-5MS column
SYNON: $:10EI
SYNON: $:11P
SYNON: $:12NA
SYNON: $:1450-650
SYNON: $:16NA
Comment: Rt=348.78  Contributor=Jahn CSUPMF  Study=WheatWax
Num Peaks: 12
341.0924 145170 429.1319 54165 325.0575 35235 342.0967 35201 254.1578 22929 343.0861 21004 430.145 18962 431.1272 10360 248.1708 4137 174.14 3500 276.1851 1386 212.1022 1177

Name: hexadecanoic acid 
SYNON: $:00in-source
SYNON: $:04
SYNON: $:05NA
SYNON: $:06QUAD
SYNON: $:07Thermo ISQ
SYNON: $:09Thermo Trace GC: TG-5MS column
SYNON: $:10EI
SYNON: $:11P
SYNON: $:12NA
SYNON: $:1450-650
SYNON: $:16NA
Original Name: C68
Confidence: 2
Collision Energy: High
Library: PMFannLibrary_GCdb5
Mass: 256
Match Factor / Dot Product: 578
Rev Match Factor / Rev Dot: 580
Comment: Rt=679.25  Contributor=Jahn CSUPMF  Study=WheatWax
Num Peaks: 11
313.3247 2650262 314.3423 399714 328.3494 115572 116.9941 94437 73.0894 89691 315.3304 81074 75.0641 72317 129.004 67669 132.0451 61964 329.3541 22380 312.4153 18587

Name: tetradecanoic acid
SYNON: $:00in-source
SYNON: $:04
SYNON: $:05NA
SYNON: $:06QUAD
SYNON: $:07Thermo ISQ
SYNON: $:09Thermo Trace GC: TG-5MS column
SYNON: $:10EI
SYNON: $:11P
SYNON: $:12NA
SYNON: $:1450-650
SYNON: $:16NA
Original Name: C69
Confidence: 2
Collision Energy: High
Library: PMFannLibrary_GCdb5
Mass: 228
Match Factor / Dot Product: 698
Rev Match Factor / Rev Dot: 698
Comment: Rt=600.72  Contributor=Jahn CSUPMF  Study=WheatWax
Num Peaks: 11
285.2902 367799 286.3 60064 116.9938 13181 287.3001 12528 300.3095 12219 241.2648 11290 128.9777 9567 131.9988 7823 145.0618 2704 301.3386 2637 288.2811 1381

Name: octadecanoic acid
SYNON: $:00in-source
SYNON: $:04
SYNON: $:05NA
SYNON: $:06QUAD
SYNON: $:07Thermo ISQ
SYNON: $:09Thermo Trace GC: TG-5MS column
SYNON: $:10EI
SYNON: $:11P
SYNON: $:12NA
SYNON: $:1450-650
SYNON: $:16NA
Original Name: C70
Confidence: 2
Collision Energy: High
Library: PMFannLibrary_GCdb5
Mass: 284
Match Factor / Dot Product: 634
Rev Match Factor / Rev Dot: 637
Comment: Rt=751.27  Contributor=Jahn CSUPMF  Study=WheatWax
Num Peaks: 11
341.3626 800296 342.3793 169861 356.383 71596 116.9928 41434 343.3693 36488 297.3291 31011 132.0316 30026 128.9933 27898 313.3278 26813 357.3889 17173 340.4113 7421

Name: C71
SYNON: $:00in-source
SYNON: $:04
SYNON: $:05NA
SYNON: $:06QUAD
SYNON: $:07Thermo ISQ
SYNON: $:09Thermo Trace GC: TG-5MS column
SYNON: $:10EI
SYNON: $:11P
SYNON: $:12NA
SYNON: $:1450-650
SYNON: $:16NA
Comment: Rt=925.63  Contributor=Jahn CSUPMF  Study=WheatWax
Num Peaks: 11
399.3963 228619 400.4041 54952 487.4085 13633 401.3884 12351 336.4446 5413 488.4481 4809 394.5201 3705 308.4138 3688 61.0062 2436 187.1118 2179 489.3859 1819

Name: hexacosanoic acid
SYNON: $:00in-source
SYNON: $:04
SYNON: $:05NA
SYNON: $:06QUAD
SYNON: $:07Thermo ISQ
SYNON: $:09Thermo Trace GC: TG-5MS column
SYNON: $:10EI
SYNON: $:11P
SYNON: $:12NA
SYNON: $:1450-650
SYNON: $:16NA
Original Name: C72
Confidence: 2
Collision Energy: High
Library: mainlib
Mass: 396
Match Factor / Dot Product: 406
Rev Match Factor / Rev Dot: 409
Comment: Rt=991.19  Contributor=Jahn CSUPMF  Study=WheatWax
Num Peaks: 11
468.4859 129323 469.4894 41098 116.9907 24629 75.0494 21552 132.0431 20901 409.4401 19670 425.4306 19251 128.9968 17976 470.4808 9640 145.0296 9493 426.4307 5942

Name: 12-methyloctacosane
SYNON: $:00in-source
SYNON: $:04
SYNON: $:05NA
SYNON: $:06QUAD
SYNON: $:07Thermo ISQ
SYNON: $:09Thermo Trace GC: TG-5MS column
SYNON: $:10EI
SYNON: $:11P
SYNON: $:12NA
SYNON: $:1450-650
SYNON: $:16NA
Original Name: C73
Confidence: 2
Collision Energy: High
Library: mainlib
Mass: 408
Match Factor / Dot Product: 531
Rev Match Factor / Rev Dot: 548
Comment: Rt=1007.68  Contributor=Jahn CSUPMF  Study=WheatWax
Num Peaks: 11
57.1087 1256119 71.1472 1250438 85.123 385368 436.5362 224323 55.1311 189105 69.1553 176970 83.1384 84173 437.5462 57745 53.9719 12084 53.2591 7709 65.0697 2069

Name: nonacosane-12,14-dione
SYNON: $:00in-source
SYNON: $:04
SYNON: $:05NA
SYNON: $:06QUAD
SYNON: $:07Thermo ISQ
SYNON: $:09Thermo Trace GC: TG-5MS column
SYNON: $:10EI
SYNON: $:11P
SYNON: $:12NA
SYNON: $:1450-650
SYNON: $:16NA
Original Name: C74
Confidence: 2
Collision Energy: High
Library: mainlib
Mass: 436
Match Factor / Dot Product: 512
Rev Match Factor / Rev Dot: 588
Comment: Rt=1085.72  Contributor=Jahn CSUPMF  Study=WheatWax
Num Peaks: 11
353.3643 104498 325.324 92081 521.5482 31228 326.3492 24404 381.3934 17729 311.3307 14205 85.0446 12627 522.5446 11705 298.3259 10308 143.034 4438 460.4801 3881

Name: C75
SYNON: $:00in-source
SYNON: $:04
SYNON: $:05NA
SYNON: $:06QUAD
SYNON: $:07Thermo ISQ
SYNON: $:09Thermo Trace GC: TG-5MS column
SYNON: $:10EI
SYNON: $:11P
SYNON: $:12NA
SYNON: $:1450-650
SYNON: $:16NA
Comment: Rt=291.81  Contributor=Jahn CSUPMF  Study=WheatWax
Num Peaks: 11
228.0925 71286 226.1006 26274 184.0709 19000 286.1485 17085 224.1279 16169 343.1794 11179 229.1314 7847 210.0983 7444 287.1623 3247 198.0958 2525 288.1476 1434

Name: C76
SYNON: $:00in-source
SYNON: $:04
SYNON: $:05NA
SYNON: $:06QUAD
SYNON: $:07Thermo ISQ
SYNON: $:09Thermo Trace GC: TG-5MS column
SYNON: $:10EI
SYNON: $:11P
SYNON: $:12NA
SYNON: $:1450-650
SYNON: $:16NA
Comment: Rt=596.89  Contributor=Jahn CSUPMF  Study=WheatWax
Num Peaks: 10
217.1302 37608 273.1495 22056 437.2469 20456 204.1303 14994 218.175 8075 347.1933 7223 319.213 6685 274.1652 5084 375.1617 4333 303.2192 4277

Name: tricosane
SYNON: $:00in-source
SYNON: $:04
SYNON: $:05NA
SYNON: $:06QUAD
SYNON: $:07Thermo ISQ
SYNON: $:09Thermo Trace GC: TG-5MS column
SYNON: $:10EI
SYNON: $:11P
SYNON: $:12NA
SYNON: $:1450-650
SYNON: $:16NA
Original Name: C77
Confidence: 2
Collision Energy: High
Library: mainlib
Mass: 324
Match Factor / Dot Product: 487
Rev Match Factor / Rev Dot: 547
Comment: Rt=897.26  Contributor=Jahn CSUPMF  Study=WheatWax
Num Peaks: 10
309.4136 30084 323.4315 26473 337.4508 15673 294.3998 15067 99.081 15042 97.0863 12211 308.4138 12204 322.427 11305 351.4585 8550 350.443 3263

Name: 1,2-diphenyl-2-buten-1-one
SYNON: $:00in-source
SYNON: $:04
SYNON: $:05NA
SYNON: $:06QUAD
SYNON: $:07Thermo ISQ
SYNON: $:09Thermo Trace GC: TG-5MS column
SYNON: $:10EI
SYNON: $:11P
SYNON: $:12NA
SYNON: $:1450-650
SYNON: $:16NA
Original Name: C78
Confidence: 2
Collision Energy: High
Library: mainlib
Mass: 222
Match Factor / Dot Product: 621
Rev Match Factor / Rev Dot: 706
Comment: Rt=913.56  Contributor=Jahn CSUPMF  Study=WheatWax
Num Peaks: 10
222.1694 157956 105.0102 66622 236.2118 57363 223.1799 26330 131.0407 18142 115.0375 15990 117.0236 14389 220.1136 11004 116.1213 8662 106.122 4469

Name: C79
SYNON: $:00in-source
SYNON: $:04
SYNON: $:05NA
SYNON: $:06QUAD
SYNON: $:07Thermo ISQ
SYNON: $:09Thermo Trace GC: TG-5MS column
SYNON: $:10EI
SYNON: $:11P
SYNON: $:12NA
SYNON: $:1450-650
SYNON: $:16NA
Comment: Rt=1012.69  Contributor=Jahn CSUPMF  Study=WheatWax
Num Peaks: 10
250.2862 49092 235.2625 14361 306.3801 12519 234.286 9644 390.4353 7410 320.3949 7147 334.4061 6452 431.4058 5562 247.2805 5316 362.4251 4411

Name: C80
SYNON: $:00in-source
SYNON: $:04
SYNON: $:05NA
SYNON: $:06QUAD
SYNON: $:07Thermo ISQ
SYNON: $:09Thermo Trace GC: TG-5MS column
SYNON: $:10EI
SYNON: $:11P
SYNON: $:12NA
SYNON: $:1450-650
SYNON: $:16NA
Comment: Rt=1020.1  Contributor=Jahn CSUPMF  Study=WheatWax
Num Peaks: 10
208.1939 83598 254.2766 56237 249.2085 45588 193.1437 31111 191.0715 27070 357.3251 12035 315.2532 11087 431.3849 6015 345.3175 5614 479.5157 5134

Name: C81
SYNON: $:00in-source
SYNON: $:04
SYNON: $:05NA
SYNON: $:06QUAD
SYNON: $:07Thermo ISQ
SYNON: $:09Thermo Trace GC: TG-5MS column
SYNON: $:10EI
SYNON: $:11P
SYNON: $:12NA
SYNON: $:1450-650
SYNON: $:16NA
Comment: Rt=1068.34  Contributor=Jahn CSUPMF  Study=WheatWax
Num Peaks: 10
269.2631 24863 481.4985 24629 325.322 16214 223.2255 15973 482.4927 9106 104.0393 7992 420.4985 7828 242.2417 5137 450.5236 4811 432.4776 3181

Name: C82
SYNON: $:00in-source
SYNON: $:04
SYNON: $:05NA
SYNON: $:06QUAD
SYNON: $:07Thermo ISQ
SYNON: $:09Thermo Trace GC: TG-5MS column
SYNON: $:10EI
SYNON: $:11P
SYNON: $:12NA
SYNON: $:1450-650
SYNON: $:16NA
Comment: Rt=1074.54  Contributor=Jahn CSUPMF  Study=WheatWax
Num Peaks: 10
510.5447 7325 420.336 5737 421.3556 5582 435.3717 4814 422.3604 4308 434.3599 4060 511.5491 3088 448.3592 2649 512.565 1116 555.5303 1109

Name: C83
SYNON: $:00in-source
SYNON: $:04
SYNON: $:05NA
SYNON: $:06QUAD
SYNON: $:07Thermo ISQ
SYNON: $:09Thermo Trace GC: TG-5MS column
SYNON: $:10EI
SYNON: $:11P
SYNON: $:12NA
SYNON: $:1450-650
SYNON: $:16NA
Comment: Rt=1058.74  Contributor=Jahn CSUPMF  Study=WheatWax
Num Peaks: 10
257.2867 542488 243.2696 432840 271.3088 380860 229.2475 137675 244.294 78432 149.0282 28342 230.271 27301 150.1137 4418 151.0849 4343 137.1391 3427

Name: (3S,8S,9S,10R,13R,14S,17R)-17-[(2R,5R)-5-ethyl-6-methylheptan-2-yl]10,13-dimethyl-2,3,4,7,8,9,11,12,14,15,16,17-dodecahydro-1H-cyclopent[a]phenanthren-3-ol 
SYNON: $:00in-source
SYNON: $:04
SYNON: $:05NA
SYNON: $:06QUAD
SYNON: $:07Thermo ISQ
SYNON: $:09Thermo Trace GC: TG-5MS column
SYNON: $:10EI
SYNON: $:11P
SYNON: $:12NA
SYNON: $:1450-650
SYNON: $:16NA
Original Name: C84
Confidence: 2
Collision Energy: High
Library: PMFannLibrary_GCdb5
Mass: 414
Match Factor / Dot Product: 682
Rev Match Factor / Rev Dot: 689
Comment: Rt=1092.32  Contributor=Jahn CSUPMF  Study=WheatWax
Num Peaks: 10
396.456 52160 357.4051 49902 486.4743 24214 381.4127 17862 356.3773 14674 129.0139 11805 358.4169 11230 487.4716 9395 471.448 8186 488.4682 2796

Name: pentatriacontan-2-one
SYNON: $:00in-source
SYNON: $:04
SYNON: $:05NA
SYNON: $:06QUAD
SYNON: $:07Thermo ISQ
SYNON: $:09Thermo Trace GC: TG-5MS column
SYNON: $:10EI
SYNON: $:11P
SYNON: $:12NA
SYNON: $:1450-650
SYNON: $:16NA
Original Name: C85
Confidence: 2
Collision Energy: High
Library: mainlib
Mass: 508
Match Factor / Dot Product: 738
Rev Match Factor / Rev Dot: 803
Comment: Rt=1096.47  Contributor=Jahn CSUPMF  Study=WheatWax
Num Peaks: 10
397.3731 240166 398.3695 50176 116.9771 33236 132.0638 31258 129.0144 30802 608.6174 8610 593.5976 5397 483.4845 3549 607.6135 3388 594.5891 3023

Name: C86
SYNON: $:00in-source
SYNON: $:04
SYNON: $:05NA
SYNON: $:06QUAD
SYNON: $:07Thermo ISQ
SYNON: $:09Thermo Trace GC: TG-5MS column
SYNON: $:10EI
SYNON: $:11P
SYNON: $:12NA
SYNON: $:1450-650
SYNON: $:16NA
Comment: Rt=1102.3  Contributor=Jahn CSUPMF  Study=WheatWax
Num Peaks: 10
221.2521 389090 472.4816 12702 118.1837 8477 434.5116 7873 433.421 6359 473.4668 5627 624.6288 3155 82.2053 2260 625.6351 1675 626.6451 867

Name: C87
SYNON: $:00in-source
SYNON: $:04
SYNON: $:05NA
SYNON: $:06QUAD
SYNON: $:07Thermo ISQ
SYNON: $:09Thermo Trace GC: TG-5MS column
SYNON: $:10EI
SYNON: $:11P
SYNON: $:12NA
SYNON: $:1450-650
SYNON: $:16NA
Comment: Rt=1099.76  Contributor=Jahn CSUPMF  Study=WheatWax
Num Peaks: 10
425.3939 212465 271.2711 20929 133.0928 9041 272.2779 6730 259.2796 4500 373.3686 3130 188.2044 2876 360.3792 2162 622.6017 1898 585.5449 851

Name: 23-triacontenoic acid
SYNON: $:00in-source
SYNON: $:04
SYNON: $:05NA
SYNON: $:06QUAD
SYNON: $:07Thermo ISQ
SYNON: $:09Thermo Trace GC: TG-5MS column
SYNON: $:10EI
SYNON: $:11P
SYNON: $:12NA
SYNON: $:1450-650
SYNON: $:16NA
Original Name: C88
Confidence: 2
Collision Energy: High
Library: mainlib
Mass: 450
Match Factor / Dot Product: 555
Rev Match Factor / Rev Dot: 564
Comment: Rt=1099.5  Contributor=Jahn CSUPMF  Study=WheatWax
Num Peaks: 10
73.0914 458858 57.0959 83067 352.4096 82666 324.4102 73114 75.0722 71497 71.1661 46442 55.1032 34969 67.1235 11948 606.6142 2186 584.5472 1707

Name: C89
SYNON: $:00in-source
SYNON: $:04
SYNON: $:05NA
SYNON: $:06QUAD
SYNON: $:07Thermo ISQ
SYNON: $:09Thermo Trace GC: TG-5MS column
SYNON: $:10EI
SYNON: $:11P
SYNON: $:12NA
SYNON: $:1450-650
SYNON: $:16NA
Comment: Rt=1228.37  Contributor=Jahn CSUPMF  Study=WheatWax
Num Peaks: 10
282.2052 132190 618.6189 34883 619.6163 18083 295.2143 13506 620.6021 6985 617.6212 4007 603.5844 3294 621.6168 2243 604.5888 1786 616.5402 419

Name: C90
SYNON: $:00in-source
SYNON: $:04
SYNON: $:05NA
SYNON: $:06QUAD
SYNON: $:07Thermo ISQ
SYNON: $:09Thermo Trace GC: TG-5MS column
SYNON: $:10EI
SYNON: $:11P
SYNON: $:12NA
SYNON: $:1450-650
SYNON: $:16NA
Comment: Rt=711.02  Contributor=Jahn CSUPMF  Study=WheatWax
Num Peaks: 9
232.1636 302184 233.1791 43739 231.1728 23878 215.1159 21483 355.155 18763 202.1093 16142 217.1311 14408 216.1457 10331 356.155 5045

Name: 10-methylheptadecanoic acid
SYNON: $:00in-source
SYNON: $:04
SYNON: $:05NA
SYNON: $:06QUAD
SYNON: $:07Thermo ISQ
SYNON: $:09Thermo Trace GC: TG-5MS column
SYNON: $:10EI
SYNON: $:11P
SYNON: $:12NA
SYNON: $:1450-650
SYNON: $:16NA
Original Name: C91
Confidence: 2
Collision Energy: High
Library: mainlib
Mass: 284
Match Factor / Dot Product: 477
Rev Match Factor / Rev Dot: 496
Comment: Rt=751.34  Contributor=Jahn CSUPMF  Study=WheatWax
Num Peaks: 9
257.2466 17677 201.1611 14744 241.2121 11886 243.2186 11333 227.1773 11188 299.3235 6552 118.1269 3630 202.2053 3249 115.9201 3131

Name: C92
SYNON: $:00in-source
SYNON: $:04
SYNON: $:05NA
SYNON: $:06QUAD
SYNON: $:07Thermo ISQ
SYNON: $:09Thermo Trace GC: TG-5MS column
SYNON: $:10EI
SYNON: $:11P
SYNON: $:12NA
SYNON: $:1450-650
SYNON: $:16NA
Comment: Rt=904.81  Contributor=Jahn CSUPMF  Study=WheatWax
Num Peaks: 9
235.195 151694 222.1778 112964 354.3197 46485 236.2069 41259 219.1471 35376 369.4242 22848 383.4525 6373 370.436 5447 443.4034 2260

Name: hexacosane
SYNON: $:00in-source
SYNON: $:04
SYNON: $:05NA
SYNON: $:06QUAD
SYNON: $:07Thermo ISQ
SYNON: $:09Thermo Trace GC: TG-5MS column
SYNON: $:10EI
SYNON: $:11P
SYNON: $:12NA
SYNON: $:1450-650
SYNON: $:16NA
Original Name: C93
Confidence: 2
Collision Energy: High
Library: mainlib
Mass: 366
Match Factor / Dot Product: 523
Rev Match Factor / Rev Dot: 587
Comment: Rt=954.48  Contributor=Jahn CSUPMF  Study=WheatWax
Num Peaks: 9
208.1949 24570 209.2359 24081 265.3384 18091 53.9706 11518 109.1334 5788 123.046 3316 321.4585 3300 65.0983 1928 80.3801 1602

Name: 7-methylpentacosane
SYNON: $:00in-source
SYNON: $:04
SYNON: $:05NA
SYNON: $:06QUAD
SYNON: $:07Thermo ISQ
SYNON: $:09Thermo Trace GC: TG-5MS column
SYNON: $:10EI
SYNON: $:11P
SYNON: $:12NA
SYNON: $:1450-650
SYNON: $:16NA
Original Name: C94
Confidence: 2
Collision Energy: High
Library: mainlib
Mass: 366
Match Factor / Dot Product: 541
Rev Match Factor / Rev Dot: 645
Comment: Rt=954.44  Contributor=Jahn CSUPMF  Study=WheatWax
Num Peaks: 9
197.2673 191916 127.1388 150026 183.2539 122721 182.2443 61224 125.1626 58473 126.0456 57812 112.121 39913 96.0202 20705 124.4014 16387

Name: C95
SYNON: $:00in-source
SYNON: $:04
SYNON: $:05NA
SYNON: $:06QUAD
SYNON: $:07Thermo ISQ
SYNON: $:09Thermo Trace GC: TG-5MS column
SYNON: $:10EI
SYNON: $:11P
SYNON: $:12NA
SYNON: $:1450-650
SYNON: $:16NA
Comment: Rt=945.9  Contributor=Jahn CSUPMF  Study=WheatWax
Num Peaks: 9
257.2603 19170 271.2926 15028 285.3151 14585 313.3541 13514 299.339 11419 327.3772 9770 229.2185 8095 286.3493 3819 300.3641 3126

Name: C96
SYNON: $:00in-source
SYNON: $:04
SYNON: $:05NA
SYNON: $:06QUAD
SYNON: $:07Thermo ISQ
SYNON: $:09Thermo Trace GC: TG-5MS column
SYNON: $:10EI
SYNON: $:11P
SYNON: $:12NA
SYNON: $:1450-650
SYNON: $:16NA
Comment: Rt=1007.57  Contributor=Jahn CSUPMF  Study=WheatWax
Num Peaks: 9
269.2686 29492 82.0538 14401 86.1833 11641 270.2229 10177 95.0853 9865 81.1413 7905 438.5442 7408 435.5971 6059 159.0373 2074

Name: C97
SYNON: $:00in-source
SYNON: $:04
SYNON: $:05NA
SYNON: $:06QUAD
SYNON: $:07Thermo ISQ
SYNON: $:09Thermo Trace GC: TG-5MS column
SYNON: $:10EI
SYNON: $:11P
SYNON: $:12NA
SYNON: $:1450-650
SYNON: $:16NA
Comment: Rt=1020.37  Contributor=Jahn CSUPMF  Study=WheatWax
Num Peaks: 9
324.3357 40208 161.1584 14397 134.0293 13861 189.1349 12520 218.1915 10284 175.1716 10215 161.8614 7550 434.4803 7356 175.8383 6259

Name: C98
SYNON: $:00in-source
SYNON: $:04
SYNON: $:05NA
SYNON: $:06QUAD
SYNON: $:07Thermo ISQ
SYNON: $:09Thermo Trace GC: TG-5MS column
SYNON: $:10EI
SYNON: $:11P
SYNON: $:12NA
SYNON: $:1450-650
SYNON: $:16NA
Comment: Rt=1046.37  Contributor=Jahn CSUPMF  Study=WheatWax
Num Peaks: 9
420.5065 5529 264.3515 5521 436.4975 4853 278.3559 4844 334.4222 4122 292.3833 3987 348.4289 3714 320.4258 3537 375.4208 2440

Name: C99
SYNON: $:00in-source
SYNON: $:04
SYNON: $:05NA
SYNON: $:06QUAD
SYNON: $:07Thermo ISQ
SYNON: $:09Thermo Trace GC: TG-5MS column
SYNON: $:10EI
SYNON: $:11P
SYNON: $:12NA
SYNON: $:1450-650
SYNON: $:16NA
Comment: Rt=1042.2  Contributor=Jahn CSUPMF  Study=WheatWax
Num Peaks: 9
480.5627 20605 454.4696 17997 484.5183 14610 439.4377 11606 495.5828 11423 451.4146 8659 479.4596 8608 499.5192 5111 455.4687 5083

Name: C100
SYNON: $:00in-source
SYNON: $:04
SYNON: $:05NA
SYNON: $:06QUAD
SYNON: $:07Thermo ISQ
SYNON: $:09Thermo Trace GC: TG-5MS column
SYNON: $:10EI
SYNON: $:11P
SYNON: $:12NA
SYNON: $:1450-650
SYNON: $:16NA
Comment: Rt=1042.23  Contributor=Jahn CSUPMF  Study=WheatWax
Num Peaks: 9
269.2332 28828 297.296 27720 255.2088 26250 341.3697 17689 311.2946 12158 355.3531 11953 339.3204 11273 298.2987 7696 159.0627 2641

Name: C101
SYNON: $:00in-source
SYNON: $:04
SYNON: $:05NA
SYNON: $:06QUAD
SYNON: $:07Thermo ISQ
SYNON: $:09Thermo Trace GC: TG-5MS column
SYNON: $:10EI
SYNON: $:11P
SYNON: $:12NA
SYNON: $:1450-650
SYNON: $:16NA
Comment: Rt=1076.97  Contributor=Jahn CSUPMF  Study=WheatWax
Num Peaks: 9
279.2045 14272 297.2429 13755 294.2585 11405 323.2758 8173 307.2455 4958 321.2549 3992 308.253 3896 277.1857 3606 322.2742 3358

Name: C102
SYNON: $:00in-source
SYNON: $:04
SYNON: $:05NA
SYNON: $:06QUAD
SYNON: $:07Thermo ISQ
SYNON: $:09Thermo Trace GC: TG-5MS column
SYNON: $:10EI
SYNON: $:11P
SYNON: $:12NA
SYNON: $:1450-650
SYNON: $:16NA
Comment: Rt=1076.45  Contributor=Jahn CSUPMF  Study=WheatWax
Num Peaks: 9
285.2706 18680 337.3255 15471 365.3607 13667 312.3719 12190 394.4013 6864 484.4537 6626 286.2829 3838 182.2269 2249 372.3599 1255

Name: C103
SYNON: $:00in-source
SYNON: $:04
SYNON: $:05NA
SYNON: $:06QUAD
SYNON: $:07Thermo ISQ
SYNON: $:09Thermo Trace GC: TG-5MS column
SYNON: $:10EI
SYNON: $:11P
SYNON: $:12NA
SYNON: $:1450-650
SYNON: $:16NA
Comment: Rt=1058.6  Contributor=Jahn CSUPMF  Study=WheatWax
Num Peaks: 9
268.1413 177617 269.2383 54468 223.1952 28941 406.4174 11536 408.4807 6583 420.4869 6397 434.495 3774 418.3893 3726 448.4515 1853

Name: C104
SYNON: $:00in-source
SYNON: $:04
SYNON: $:05NA
SYNON: $:06QUAD
SYNON: $:07Thermo ISQ
SYNON: $:09Thermo Trace GC: TG-5MS column
SYNON: $:10EI
SYNON: $:11P
SYNON: $:12NA
SYNON: $:1450-650
SYNON: $:16NA
Comment: Rt=1100.12  Contributor=Jahn CSUPMF  Study=WheatWax
Num Peaks: 9
426.4037 47915 485.3931 35212 427.3988 32716 453.4113 27655 486.4085 14430 454.4185 10666 583.548 3635 515.4589 2731 488.451 2601

Name: C105
SYNON: $:00in-source
SYNON: $:04
SYNON: $:05NA
SYNON: $:06QUAD
SYNON: $:07Thermo ISQ
SYNON: $:09Thermo Trace GC: TG-5MS column
SYNON: $:10EI
SYNON: $:11P
SYNON: $:12NA
SYNON: $:1450-650
SYNON: $:16NA
Comment: Rt=1240.49  Contributor=Jahn CSUPMF  Study=WheatWax
Num Peaks: 9
621.6347 15184 622.6386 6719 636.6302 2640 623.6416 2032 637.6987 1316 637.1818 1134 635.6164 901 624.5615 851 638.5952 532

Name: C106
SYNON: $:00in-source
SYNON: $:04
SYNON: $:05NA
SYNON: $:06QUAD
SYNON: $:07Thermo ISQ
SYNON: $:09Thermo Trace GC: TG-5MS column
SYNON: $:10EI
SYNON: $:11P
SYNON: $:12NA
SYNON: $:1450-650
SYNON: $:16NA
Comment: Rt=272.13  Contributor=Jahn CSUPMF  Study=WheatWax
Num Peaks: 9
188.1451 19531 227.0415 10138 202.1501 9594 173.119 5253 369.1617 4377 144.0714 3710 187.139 3648 189.1764 2759 198.1184 1811

Name: C107
SYNON: $:00in-source
SYNON: $:04
SYNON: $:05NA
SYNON: $:06QUAD
SYNON: $:07Thermo ISQ
SYNON: $:09Thermo Trace GC: TG-5MS column
SYNON: $:10EI
SYNON: $:11P
SYNON: $:12NA
SYNON: $:1450-650
SYNON: $:16NA
Comment: Rt=234.25  Contributor=Jahn CSUPMF  Study=WheatWax
Num Peaks: 9
204.1177 20153 244.0781 11286 173.1205 7885 205.135 3897 245.1042 2358 274.0924 2221 172.1379 2119 174.1705 1294 144.0621 973

Name: C108
SYNON: $:00in-source
SYNON: $:04
SYNON: $:05NA
SYNON: $:06QUAD
SYNON: $:07Thermo ISQ
SYNON: $:09Thermo Trace GC: TG-5MS column
SYNON: $:10EI
SYNON: $:11P
SYNON: $:12NA
SYNON: $:1450-650
SYNON: $:16NA
Comment: Rt=258.4  Contributor=Jahn CSUPMF  Study=WheatWax
Num Peaks: 9
267.0488 28143 355.1417 24655 198.0932 10081 262.193 6640 98.0425 5901 248.1651 4428 186.1562 3738 200.1145 839 288.1423 775

Name: C109
SYNON: $:00in-source
SYNON: $:04
SYNON: $:05NA
SYNON: $:06QUAD
SYNON: $:07Thermo ISQ
SYNON: $:09Thermo Trace GC: TG-5MS column
SYNON: $:10EI
SYNON: $:11P
SYNON: $:12NA
SYNON: $:1450-650
SYNON: $:16NA
Comment: Rt=329.12  Contributor=Jahn CSUPMF  Study=WheatWax
Num Peaks: 9
299.1388 161482 300.1486 29921 314.1599 18899 301.145 14719 205.1389 5600 240.0929 5063 302.1275 2215 316.1599 2148 218.118 2001

Name: C110
SYNON: $:00in-source
SYNON: $:04
SYNON: $:05NA
SYNON: $:06QUAD
SYNON: $:07Thermo ISQ
SYNON: $:09Thermo Trace GC: TG-5MS column
SYNON: $:10EI
SYNON: $:11P
SYNON: $:12NA
SYNON: $:1450-650
SYNON: $:16NA
Comment: Rt=334.37  Contributor=Jahn CSUPMF  Study=WheatWax
Num Peaks: 9
198.0853 47009 211.0655 8954 242.1091 8156 199.1177 5425 289.1056 4375 273.2557 2400 212.1182 2318 261.081 2190 200.1109 1645

Name: C111
SYNON: $:00in-source
SYNON: $:04
SYNON: $:05NA
SYNON: $:06QUAD
SYNON: $:07Thermo ISQ
SYNON: $:09Thermo Trace GC: TG-5MS column
SYNON: $:10EI
SYNON: $:11P
SYNON: $:12NA
SYNON: $:1450-650
SYNON: $:16NA
Comment: Rt=679.26  Contributor=Jahn CSUPMF  Study=WheatWax
Num Peaks: 8
130.1926 7976 316.3432 7684 187.1538 6387 133.1034 4914 330.3391 4589 213.1579 4295 143.01 2446 300.3171 2421

Name: eicosane
SYNON: $:00in-source
SYNON: $:04
SYNON: $:05NA
SYNON: $:06QUAD
SYNON: $:07Thermo ISQ
SYNON: $:09Thermo Trace GC: TG-5MS column
SYNON: $:10EI
SYNON: $:11P
SYNON: $:12NA
SYNON: $:1450-650
SYNON: $:16NA
Original Name: C112
Confidence: 2
Collision Energy: High
Library: mainlib
Mass: 282
Match Factor / Dot Product: 487
Rev Match Factor / Rev Dot: 514
Comment: Rt=836.83  Contributor=Jahn CSUPMF  Study=WheatWax
Num Peaks: 8
352.4758 10342 225.2892 8655 276.3105 4312 319.3966 4129 262.293 3517 248.2823 3469 183.2342 3088 290.3362 2581

Name: C113
SYNON: $:00in-source
SYNON: $:04
SYNON: $:05NA
SYNON: $:06QUAD
SYNON: $:07Thermo ISQ
SYNON: $:09Thermo Trace GC: TG-5MS column
SYNON: $:10EI
SYNON: $:11P
SYNON: $:12NA
SYNON: $:1450-650
SYNON: $:16NA
Comment: Rt=1007.62  Contributor=Jahn CSUPMF  Study=WheatWax
Num Peaks: 8
406.4518 17720 408.4955 17379 109.1576 7022 311.3751 6839 367.4515 6043 395.4837 4440 123.0084 4218 434.5293 2424

Name: C114
SYNON: $:00in-source
SYNON: $:04
SYNON: $:05NA
SYNON: $:06QUAD
SYNON: $:07Thermo ISQ
SYNON: $:09Thermo Trace GC: TG-5MS column
SYNON: $:10EI
SYNON: $:11P
SYNON: $:12NA
SYNON: $:1450-650
SYNON: $:16NA
Comment: Rt=1024.42  Contributor=Jahn CSUPMF  Study=WheatWax
Num Peaks: 8
536.5018 27003 519.4725 19904 533.5328 13106 520.4933 8751 537.5121 7171 492.4222 6343 521.4733 3288 491.4151 2657

Name: C115
SYNON: $:00in-source
SYNON: $:04
SYNON: $:05NA
SYNON: $:06QUAD
SYNON: $:07Thermo ISQ
SYNON: $:09Thermo Trace GC: TG-5MS column
SYNON: $:10EI
SYNON: $:11P
SYNON: $:12NA
SYNON: $:1450-650
SYNON: $:16NA
Comment: Rt=1046.31  Contributor=Jahn CSUPMF  Study=WheatWax
Num Peaks: 8
418.49 46055 419.4944 15557 390.4721 10316 96.1152 8417 82.153 6739 362.4594 5747 376.4746 4328 361.439 2845

Name: 25-methylheptacosanoic acid
SYNON: $:00in-source
SYNON: $:04
SYNON: $:05NA
SYNON: $:06QUAD
SYNON: $:07Thermo ISQ
SYNON: $:09Thermo Trace GC: TG-5MS column
SYNON: $:10EI
SYNON: $:11P
SYNON: $:12NA
SYNON: $:1450-650
SYNON: $:16NA
Original Name: C116
Confidence: 2
Collision Energy: High
Library: mainlib
Mass: 424
Match Factor / Dot Product: 508
Rev Match Factor / Rev Dot: 559
Comment: Rt=1042.36  Contributor=Jahn CSUPMF  Study=WheatWax
Num Peaks: 8
241.2118 22084 227.1908 19256 397.402 14725 411.3991 9914 381.3812 8812 395.3826 7847 384.4329 2450 387.4361 1777

Name: C117
SYNON: $:00in-source
SYNON: $:04
SYNON: $:05NA
SYNON: $:06QUAD
SYNON: $:07Thermo ISQ
SYNON: $:09Thermo Trace GC: TG-5MS column
SYNON: $:10EI
SYNON: $:11P
SYNON: $:12NA
SYNON: $:1450-650
SYNON: $:16NA
Comment: Rt=1086.06  Contributor=Jahn CSUPMF  Study=WheatWax
Num Peaks: 8
404.4557 30982 386.44 19605 405.3973 14555 360.452 10201 361.4354 6358 387.4514 6083 362.4344 5130 533.4591 1685

Name: C118
SYNON: $:00in-source
SYNON: $:04
SYNON: $:05NA
SYNON: $:06QUAD
SYNON: $:07Thermo ISQ
SYNON: $:09Thermo Trace GC: TG-5MS column
SYNON: $:10EI
SYNON: $:11P
SYNON: $:12NA
SYNON: $:1450-650
SYNON: $:16NA
Comment: Rt=1092.14  Contributor=Jahn CSUPMF  Study=WheatWax
Num Peaks: 8
259.2788 5145 261.3055 3538 213.2015 3511 273.3069 3315 287.338 2732 274.3608 2527 276.3373 2457 159.1552 1888

Name: C119
SYNON: $:00in-source
SYNON: $:04
SYNON: $:05NA
SYNON: $:06QUAD
SYNON: $:07Thermo ISQ
SYNON: $:09Thermo Trace GC: TG-5MS column
SYNON: $:10EI
SYNON: $:11P
SYNON: $:12NA
SYNON: $:1450-650
SYNON: $:16NA
Comment: Rt=1094  Contributor=Jahn CSUPMF  Study=WheatWax
Num Peaks: 8
299.2936 10769 413.3843 9490 331.3733 9405 345.3814 9259 385.3583 7838 424.5588 6245 532.5269 1820 595.6076 1351

Name: C120
SYNON: $:00in-source
SYNON: $:04
SYNON: $:05NA
SYNON: $:06QUAD
SYNON: $:07Thermo ISQ
SYNON: $:09Thermo Trace GC: TG-5MS column
SYNON: $:10EI
SYNON: $:11P
SYNON: $:12NA
SYNON: $:1450-650
SYNON: $:16NA
Comment: Rt=1102.14  Contributor=Jahn CSUPMF  Study=WheatWax
Num Peaks: 8
218.2421 106907 203.2088 31662 219.2668 17048 190.2743 10159 189.1938 9698 204.2535 6040 498.4863 3971 175.1544 3376

Name: 12-methylnonacosanoic acid
SYNON: $:00in-source
SYNON: $:04
SYNON: $:05NA
SYNON: $:06QUAD
SYNON: $:07Thermo ISQ
SYNON: $:09Thermo Trace GC: TG-5MS column
SYNON: $:10EI
SYNON: $:11P
SYNON: $:12NA
SYNON: $:1450-650
SYNON: $:16NA
Original Name: C121
Confidence: 2
Collision Energy: High
Library: mainlib
Mass: 452
Match Factor / Dot Product: 551
Rev Match Factor / Rev Dot: 588
Comment: Rt=1099.74  Contributor=Jahn CSUPMF  Study=WheatWax
Num Peaks: 8
465.4833 52566 243.2226 22589 201.1803 19599 508.5698 18747 145.0354 18262 466.4884 18039 244.2446 8250 202.2161 4780

Name: C122
SYNON: $:00in-source
SYNON: $:04
SYNON: $:05NA
SYNON: $:06QUAD
SYNON: $:07Thermo ISQ
SYNON: $:09Thermo Trace GC: TG-5MS column
SYNON: $:10EI
SYNON: $:11P
SYNON: $:12NA
SYNON: $:1450-650
SYNON: $:16NA
Comment: Rt=1143.01  Contributor=Jahn CSUPMF  Study=WheatWax
Num Peaks: 8
590.5827 306645 591.5914 142679 251.1748 33854 237.1541 15292 310.2901 10969 247.1622 4381 574.5617 867 573.5587 742

Name: C123
SYNON: $:00in-source
SYNON: $:04
SYNON: $:05NA
SYNON: $:06QUAD
SYNON: $:07Thermo ISQ
SYNON: $:09Thermo Trace GC: TG-5MS column
SYNON: $:10EI
SYNON: $:11P
SYNON: $:12NA
SYNON: $:1450-650
SYNON: $:16NA
Comment: Rt=1144.31  Contributor=Jahn CSUPMF  Study=WheatWax
Num Peaks: 8
421.4037 439614 215.2087 204784 422.4155 109383 349.3774 30446 463.4141 8649 455.396 6878 461.4717 5437 532.5217 1520

Name: heptanoic acid 
SYNON: $:00in-source
SYNON: $:04
SYNON: $:05NA
SYNON: $:06QUAD
SYNON: $:07Thermo ISQ
SYNON: $:09Thermo Trace GC: TG-5MS column
SYNON: $:10EI
SYNON: $:11P
SYNON: $:12NA
SYNON: $:1450-650
SYNON: $:16NA
Original Name: C124
Confidence: 2
Collision Energy: High
Library: mainlib
Mass: 130
Match Factor / Dot Product: 426
Rev Match Factor / Rev Dot: 478
Comment: Rt=373.85  Contributor=Jahn CSUPMF  Study=WheatWax
Num Peaks: 8
215.1699 32515 224.0959 17976 300.1579 5472 204.148 4219 216.2016 4095 218.134 2840 298.1878 2654 301.1678 1531

Name: C125
SYNON: $:00in-source
SYNON: $:04
SYNON: $:05NA
SYNON: $:06QUAD
SYNON: $:07Thermo ISQ
SYNON: $:09Thermo Trace GC: TG-5MS column
SYNON: $:10EI
SYNON: $:11P
SYNON: $:12NA
SYNON: $:1450-650
SYNON: $:16NA
Comment: Rt=460.55  Contributor=Jahn CSUPMF  Study=WheatWax
Num Peaks: 8
329.2699 12063 309.2167 11751 366.2633 9051 232.1509 7685 330.2794 3209 230.1463 2188 156.0731 2078 420.235 1326

Name: C126
SYNON: $:00in-source
SYNON: $:04
SYNON: $:05NA
SYNON: $:06QUAD
SYNON: $:07Thermo ISQ
SYNON: $:09Thermo Trace GC: TG-5MS column
SYNON: $:10EI
SYNON: $:11P
SYNON: $:12NA
SYNON: $:1450-650
SYNON: $:16NA
Comment: Rt=1482.96  Contributor=Jahn CSUPMF  Study=WheatWax
Num Peaks: 7
257.3033 16176173 256.3169 3552286 258.3217 1735303 648.7605 720745 649.763 339052 649.1255 313977 371.3589 8187

Name: C127
SYNON: $:00in-source
SYNON: $:04
SYNON: $:05NA
SYNON: $:06QUAD
SYNON: $:07Thermo ISQ
SYNON: $:09Thermo Trace GC: TG-5MS column
SYNON: $:10EI
SYNON: $:11P
SYNON: $:12NA
SYNON: $:1450-650
SYNON: $:16NA
Comment: Rt=652.71  Contributor=Jahn CSUPMF  Study=WheatWax
Num Peaks: 7
149.0053 24298 234.1909 21888 219.1461 8599 291.2353 5191 503.1622 4690 505.1305 1499 461.0267 1444

Name: C128
SYNON: $:00in-source
SYNON: $:04
SYNON: $:05NA
SYNON: $:06QUAD
SYNON: $:07Thermo ISQ
SYNON: $:09Thermo Trace GC: TG-5MS column
SYNON: $:10EI
SYNON: $:11P
SYNON: $:12NA
SYNON: $:1450-650
SYNON: $:16NA
Comment: Rt=641.59  Contributor=Jahn CSUPMF  Study=WheatWax
Num Peaks: 7
299.3168 149067 234.1811 34894 300.334 22741 219.1414 12846 301.3165 4598 204.1086 3687 261.1677 1526

Name: eicosanoic acid
SYNON: $:00in-source
SYNON: $:04
SYNON: $:05NA
SYNON: $:06QUAD
SYNON: $:07Thermo ISQ
SYNON: $:09Thermo Trace GC: TG-5MS column
SYNON: $:10EI
SYNON: $:11P
SYNON: $:12NA
SYNON: $:1450-650
SYNON: $:16NA
Original Name: C129
Confidence: 2
Collision Energy: High
Library: PMFannLibrary_GCdb5
Mass: 312
Match Factor / Dot Product: 927
Rev Match Factor / Rev Dot: 927
Comment: Rt=817  Contributor=Jahn CSUPMF  Study=WheatWax
Num Peaks: 7
369.3891 28964 370.3978 8054 231.1236 6347 384.4067 4898 371.3916 1914 246.1652 1824 385.4132 1413

Name: C130
SYNON: $:00in-source
SYNON: $:04
SYNON: $:05NA
SYNON: $:06QUAD
SYNON: $:07Thermo ISQ
SYNON: $:09Thermo Trace GC: TG-5MS column
SYNON: $:10EI
SYNON: $:11P
SYNON: $:12NA
SYNON: $:1450-650
SYNON: $:16NA
Comment: Rt=866.73  Contributor=Jahn CSUPMF  Study=WheatWax
Num Peaks: 7
371.3721 90585 372.3788 19495 459.3865 5459 373.3803 4950 205.1285 4060 203.1304 3742 460.4263 1811

Name: docosanoic acid
SYNON: $:00in-source
SYNON: $:04
SYNON: $:05NA
SYNON: $:06QUAD
SYNON: $:07Thermo ISQ
SYNON: $:09Thermo Trace GC: TG-5MS column
SYNON: $:10EI
SYNON: $:11P
SYNON: $:12NA
SYNON: $:1450-650
SYNON: $:16NA
Original Name: C131
Confidence: 2
Collision Energy: High
Library: mainlib
Mass: 340
Match Factor / Dot Product: 850
Rev Match Factor / Rev Dot: 860
Comment: Rt=879.63  Contributor=Jahn CSUPMF  Study=WheatWax
Num Peaks: 7
397.4212 264099 398.43 66601 412.4278 48766 396.4809 3629 414.4358 3339 370.4136 3146 400.4239 2660

Name: tricosan-1-ol
SYNON: $:00in-source
SYNON: $:04
SYNON: $:05NA
SYNON: $:06QUAD
SYNON: $:07Thermo ISQ
SYNON: $:09Thermo Trace GC: TG-5MS column
SYNON: $:10EI
SYNON: $:11P
SYNON: $:12NA
SYNON: $:1450-650
SYNON: $:16NA
Original Name: C132
Confidence: 2
Collision Energy: High
Library: mainlib
Mass: 340
Match Factor / Dot Product: 546
Rev Match Factor / Rev Dot: 589
Comment: Rt=879.72  Contributor=Jahn CSUPMF  Study=WheatWax
Num Peaks: 7
116.987 18979 399.4184 14846 132.0383 14532 413.4299 13749 128.9957 12769 369.3854 10319 145.036 6263

Name: C133
SYNON: $:00in-source
SYNON: $:04
SYNON: $:05NA
SYNON: $:06QUAD
SYNON: $:07Thermo ISQ
SYNON: $:09Thermo Trace GC: TG-5MS column
SYNON: $:10EI
SYNON: $:11P
SYNON: $:12NA
SYNON: $:1450-650
SYNON: $:16NA
Comment: Rt=855.31  Contributor=Jahn CSUPMF  Study=WheatWax
Num Peaks: 7
279.211 358835 148.9851 239354 167.0195 89359 355.1543 20601 150.0823 14946 429.1508 9400 503.162 3389

Name: C134
SYNON: $:00in-source
SYNON: $:04
SYNON: $:05NA
SYNON: $:06QUAD
SYNON: $:07Thermo ISQ
SYNON: $:09Thermo Trace GC: TG-5MS column
SYNON: $:10EI
SYNON: $:11P
SYNON: $:12NA
SYNON: $:1450-650
SYNON: $:16NA
Comment: Rt=954.41  Contributor=Jahn CSUPMF  Study=WheatWax
Num Peaks: 7
223.3003 43355 212.3119 28735 251.3271 21700 250.2984 14442 279.4198 10397 264.3511 9270 293.4059 6991

Name: C135
SYNON: $:00in-source
SYNON: $:04
SYNON: $:05NA
SYNON: $:06QUAD
SYNON: $:07Thermo ISQ
SYNON: $:09Thermo Trace GC: TG-5MS column
SYNON: $:10EI
SYNON: $:11P
SYNON: $:12NA
SYNON: $:1450-650
SYNON: $:16NA
Comment: Rt=954.41  Contributor=Jahn CSUPMF  Study=WheatWax
Num Peaks: 7
222.2631 38778 237.3419 32427 236.2931 22198 227.3252 9062 297.3801 7212 241.3573 7200 307.4418 4751

Name: C136
SYNON: $:00in-source
SYNON: $:04
SYNON: $:05NA
SYNON: $:06QUAD
SYNON: $:07Thermo ISQ
SYNON: $:09Thermo Trace GC: TG-5MS column
SYNON: $:10EI
SYNON: $:11P
SYNON: $:12NA
SYNON: $:1450-650
SYNON: $:16NA
Comment: Rt=993.28  Contributor=Jahn CSUPMF  Study=WheatWax
Num Peaks: 7
455.4983 65765 437.4382 17751 456.4869 12266 243.2389 8423 438.4262 7169 457.4781 2395 66.0614 1807

Name: C137
SYNON: $:00in-source
SYNON: $:04
SYNON: $:05NA
SYNON: $:06QUAD
SYNON: $:07Thermo ISQ
SYNON: $:09Thermo Trace GC: TG-5MS column
SYNON: $:10EI
SYNON: $:11P
SYNON: $:12NA
SYNON: $:1450-650
SYNON: $:16NA
Comment: Rt=1002.27  Contributor=Jahn CSUPMF  Study=WheatWax
Num Peaks: 7
493.3819 48030 494.3839 16468 325.1614 15877 312.1899 8196 297.1654 8003 465.3583 7077 508.3987 4857

Name: hentriacontane
SYNON: $:00in-source
SYNON: $:04
SYNON: $:05NA
SYNON: $:06QUAD
SYNON: $:07Thermo ISQ
SYNON: $:09Thermo Trace GC: TG-5MS column
SYNON: $:10EI
SYNON: $:11P
SYNON: $:12NA
SYNON: $:1450-650
SYNON: $:16NA
Original Name: C138
Confidence: 2
Collision Energy: High
Library: mainlib
Mass: 436
Match Factor / Dot Product: 582
Rev Match Factor / Rev Dot: 583
Comment: Rt=1008.01  Contributor=Jahn CSUPMF  Study=WheatWax
Num Peaks: 7
223.2783 79990 222.2533 75733 208.1819 44617 236.2997 41653 209.2214 41077 265.3082 37880 94.5063 1856

Name: C139
SYNON: $:00in-source
SYNON: $:04
SYNON: $:05NA
SYNON: $:06QUAD
SYNON: $:07Thermo ISQ
SYNON: $:09Thermo Trace GC: TG-5MS column
SYNON: $:10EI
SYNON: $:11P
SYNON: $:12NA
SYNON: $:1450-650
SYNON: $:16NA
Comment: Rt=1007.98  Contributor=Jahn CSUPMF  Study=WheatWax
Num Peaks: 7
221.1497 78822 429.1496 27327 213.3055 2638 199.2868 2061 137.0804 1929 80.4188 1404 151.0711 1267

Name: C140
SYNON: $:00in-source
SYNON: $:04
SYNON: $:05NA
SYNON: $:06QUAD
SYNON: $:07Thermo ISQ
SYNON: $:09Thermo Trace GC: TG-5MS column
SYNON: $:10EI
SYNON: $:11P
SYNON: $:12NA
SYNON: $:1450-650
SYNON: $:16NA
Comment: Rt=1020.28  Contributor=Jahn CSUPMF  Study=WheatWax
Num Peaks: 7
462.7984 10125 473.5294 6067 559.579 4443 486.5537 4128 544.5582 3540 555.5875 3536 456.5024 2216

Name: nonacosanoic acid
SYNON: $:00in-source
SYNON: $:04
SYNON: $:05NA
SYNON: $:06QUAD
SYNON: $:07Thermo ISQ
SYNON: $:09Thermo Trace GC: TG-5MS column
SYNON: $:10EI
SYNON: $:11P
SYNON: $:12NA
SYNON: $:1450-650
SYNON: $:16NA
Original Name: C141
Confidence: 2
Collision Energy: High
Library: mainlib
Mass: 438
Match Factor / Dot Product: 482
Rev Match Factor / Rev Dot: 499
Comment: Rt=1071.6  Contributor=Jahn CSUPMF  Study=WheatWax
Num Peaks: 7
257.2733 29093 131.0024 10300 133.0997 9344 185.1316 9107 187.1575 6824 199.1642 3813 500.5288 984

Name: C142
SYNON: $:00in-source
SYNON: $:04
SYNON: $:05NA
SYNON: $:06QUAD
SYNON: $:07Thermo ISQ
SYNON: $:09Thermo Trace GC: TG-5MS column
SYNON: $:10EI
SYNON: $:11P
SYNON: $:12NA
SYNON: $:1450-650
SYNON: $:16NA
Comment: Rt=1042.57  Contributor=Jahn CSUPMF  Study=WheatWax
Num Peaks: 7
271.3003 16748 229.2097 14384 406.4018 11710 423.4038 5773 286.3031 4746 259.2657 3698 363.4199 3430

Name: C143
SYNON: $:00in-source
SYNON: $:04
SYNON: $:05NA
SYNON: $:06QUAD
SYNON: $:07Thermo ISQ
SYNON: $:09Thermo Trace GC: TG-5MS column
SYNON: $:10EI
SYNON: $:11P
SYNON: $:12NA
SYNON: $:1450-650
SYNON: $:16NA
Comment: Rt=1076.98  Contributor=Jahn CSUPMF  Study=WheatWax
Num Peaks: 7
562.547 384635 563.5484 168851 477.4141 6470 461.4849 1967 508.4935 1214 546.543 920 545.4981 844

Name: C144
SYNON: $:00in-source
SYNON: $:04
SYNON: $:05NA
SYNON: $:06QUAD
SYNON: $:07Thermo ISQ
SYNON: $:09Thermo Trace GC: TG-5MS column
SYNON: $:10EI
SYNON: $:11P
SYNON: $:12NA
SYNON: $:1450-650
SYNON: $:16NA
Comment: Rt=1057.99  Contributor=Jahn CSUPMF  Study=WheatWax
Num Peaks: 7
210.1923 56649 490.4745 29242 491.4719 12408 475.4453 4382 492.484 4084 489.4732 3143 569.5866 694

Name: C145
SYNON: $:00in-source
SYNON: $:04
SYNON: $:05NA
SYNON: $:06QUAD
SYNON: $:07Thermo ISQ
SYNON: $:09Thermo Trace GC: TG-5MS column
SYNON: $:10EI
SYNON: $:11P
SYNON: $:12NA
SYNON: $:1450-650
SYNON: $:16NA
Comment: Rt=1119.54  Contributor=Jahn CSUPMF  Study=WheatWax
Num Peaks: 7
210.1434 25144 518.5099 19101 519.5202 8465 211.1668 6246 503.4579 3470 520.5223 3156 517.5215 2300

Name: C146
SYNON: $:00in-source
SYNON: $:04
SYNON: $:05NA
SYNON: $:06QUAD
SYNON: $:07Thermo ISQ
SYNON: $:09Thermo Trace GC: TG-5MS column
SYNON: $:10EI
SYNON: $:11P
SYNON: $:12NA
SYNON: $:1450-650
SYNON: $:16NA
Comment: Rt=1105.1  Contributor=Jahn CSUPMF  Study=WheatWax
Num Peaks: 7
257.2682 59030 397.4439 31491 243.2538 15935 258.2824 13993 398.4584 11387 399.4113 5377 244.267 4338

Name: hentriacontanoic acid
SYNON: $:00in-source
SYNON: $:04
SYNON: $:05NA
SYNON: $:06QUAD
SYNON: $:07Thermo ISQ
SYNON: $:09Thermo Trace GC: TG-5MS column
SYNON: $:10EI
SYNON: $:11P
SYNON: $:12NA
SYNON: $:1450-650
SYNON: $:16NA
Original Name: C147
Confidence: 2
Collision Energy: High
Library: mainlib
Mass: 466
Match Factor / Dot Product: 533
Rev Match Factor / Rev Dot: 533
Comment: Rt=1124.24  Contributor=Jahn CSUPMF  Study=WheatWax
Num Peaks: 7
509.5525 724726 524.5636 275520 510.5599 222357 525.5695 90971 511.5538 50188 481.4952 38793 527.5499 3962

Name: C148
SYNON: $:00in-source
SYNON: $:04
SYNON: $:05NA
SYNON: $:06QUAD
SYNON: $:07Thermo ISQ
SYNON: $:09Thermo Trace GC: TG-5MS column
SYNON: $:10EI
SYNON: $:11P
SYNON: $:12NA
SYNON: $:1450-650
SYNON: $:16NA
Comment: Rt=1175.69  Contributor=Jahn CSUPMF  Study=WheatWax
Num Peaks: 7
647.5305 25835 316.3217 23067 648.5366 10790 649.5394 4765 591.4612 2655 291.152 2499 575.4225 1722

Name: C149
SYNON: $:00in-source
SYNON: $:04
SYNON: $:05NA
SYNON: $:06QUAD
SYNON: $:07Thermo ISQ
SYNON: $:09Thermo Trace GC: TG-5MS column
SYNON: $:10EI
SYNON: $:11P
SYNON: $:12NA
SYNON: $:1450-650
SYNON: $:16NA
Comment: Rt=1180.95  Contributor=Jahn CSUPMF  Study=WheatWax
Num Peaks: 7
243.2556 10676 474.5636 4657 604.5919 3813 605.5934 1940 606.6416 895 603.5793 509 602.5761 476

Name: C150
SYNON: $:00in-source
SYNON: $:04
SYNON: $:05NA
SYNON: $:06QUAD
SYNON: $:07Thermo ISQ
SYNON: $:09Thermo Trace GC: TG-5MS column
SYNON: $:10EI
SYNON: $:11P
SYNON: $:12NA
SYNON: $:1450-650
SYNON: $:16NA
Comment: Rt=1267.89  Contributor=Jahn CSUPMF  Study=WheatWax
Num Peaks: 7
565.6196 21320 580.6305 12363 566.6112 9173 581.6295 5537 567.6066 2848 582.6368 1846 621.6342 1506

Name: tetratriacontanoic acid
SYNON: $:00in-source
SYNON: $:04
SYNON: $:05NA
SYNON: $:06QUAD
SYNON: $:07Thermo ISQ
SYNON: $:09Thermo Trace GC: TG-5MS column
SYNON: $:10EI
SYNON: $:11P
SYNON: $:12NA
SYNON: $:1450-650
SYNON: $:16NA
Original Name: C151
Confidence: 2
Collision Energy: High
Library: mainlib
Mass: 508
Match Factor / Dot Product: 562
Rev Match Factor / Rev Dot: 568
Comment: Rt=1217.04  Contributor=Jahn CSUPMF  Study=WheatWax
Num Peaks: 7
551.6347 229994 552.6399 100081 553.6231 30308 104.0339 11160 554.636 6871 535.5854 4861 550.8048 4646

Name: C152
SYNON: $:00in-source
SYNON: $:04
SYNON: $:05NA
SYNON: $:06QUAD
SYNON: $:07Thermo ISQ
SYNON: $:09Thermo Trace GC: TG-5MS column
SYNON: $:10EI
SYNON: $:11P
SYNON: $:12NA
SYNON: $:1450-650
SYNON: $:16NA
Comment: Rt=308.82  Contributor=Jahn CSUPMF  Study=WheatWax
Num Peaks: 7
187.0977 5930 145.0321 4761 258.1076 4139 187.1439 3665 189.1092 3620 172.0984 2177 262.0955 1986

Name: C153
SYNON: $:00in-source
SYNON: $:04
SYNON: $:05NA
SYNON: $:06QUAD
SYNON: $:07Thermo ISQ
SYNON: $:09Thermo Trace GC: TG-5MS column
SYNON: $:10EI
SYNON: $:11P
SYNON: $:12NA
SYNON: $:1450-650
SYNON: $:16NA
Comment: Rt=1343.62  Contributor=Jahn CSUPMF  Study=WheatWax
Num Peaks: 6
646.6554 21939 647.6518 11616 648.6453 4561 645.6303 2334 631.6308 1798 632.6345 1092

Name: C154
SYNON: $:00in-source
SYNON: $:04
SYNON: $:05NA
SYNON: $:06QUAD
SYNON: $:07Thermo ISQ
SYNON: $:09Thermo Trace GC: TG-5MS column
SYNON: $:10EI
SYNON: $:11P
SYNON: $:12NA
SYNON: $:1450-650
SYNON: $:16NA
Comment: Rt=679.36  Contributor=Jahn CSUPMF  Study=WheatWax
Num Peaks: 6
185.1352 13262 118.1228 7217 115.928 6397 171.0996 5799 159.0786 2760 173.1631 1781

Name: C155
SYNON: $:00in-source
SYNON: $:04
SYNON: $:05NA
SYNON: $:06QUAD
SYNON: $:07Thermo ISQ
SYNON: $:09Thermo Trace GC: TG-5MS column
SYNON: $:10EI
SYNON: $:11P
SYNON: $:12NA
SYNON: $:1450-650
SYNON: $:16NA
Comment: Rt=629.97  Contributor=Jahn CSUPMF  Study=WheatWax
Num Peaks: 6
234.1814 39512 204.1311 29834 219.1518 13738 205.1371 11499 217.1375 8312 306.2136 5380

Name: C156
SYNON: $:00in-source
SYNON: $:04
SYNON: $:05NA
SYNON: $:06QUAD
SYNON: $:07Thermo ISQ
SYNON: $:09Thermo Trace GC: TG-5MS column
SYNON: $:10EI
SYNON: $:11P
SYNON: $:12NA
SYNON: $:1450-650
SYNON: $:16NA
Comment: Rt=779.29  Contributor=Jahn CSUPMF  Study=WheatWax
Num Peaks: 6
263.1418 1012312 149.0068 139510 264.1665 83973 205.0993 9668 150.0621 8778 160.075 3290

Name: docosan-1-ol
SYNON: $:00in-source
SYNON: $:04
SYNON: $:05NA
SYNON: $:06QUAD
SYNON: $:07Thermo ISQ
SYNON: $:09Thermo Trace GC: TG-5MS column
SYNON: $:10EI
SYNON: $:11P
SYNON: $:12NA
SYNON: $:1450-650
SYNON: $:16NA
Original Name: C157
Confidence: 2
Collision Energy: High
Library: mainlib
Mass: 326
Match Factor / Dot Product: 860
Rev Match Factor / Rev Dot: 860
Comment: Rt=852.06  Contributor=Jahn CSUPMF  Study=WheatWax
Num Peaks: 6
383.4456 1801801 384.4537 426124 385.4466 81548 386.4414 8619 382.5374 7838 103.0103 7105

Name: C158
SYNON: $:00in-source
SYNON: $:04
SYNON: $:05NA
SYNON: $:06QUAD
SYNON: $:07Thermo ISQ
SYNON: $:09Thermo Trace GC: TG-5MS column
SYNON: $:10EI
SYNON: $:11P
SYNON: $:12NA
SYNON: $:1450-650
SYNON: $:16NA
Comment: Rt=914.65  Contributor=Jahn CSUPMF  Study=WheatWax
Num Peaks: 6
235.1968 223911 221.1646 170676 354.3192 75426 128.0892 8105 91.0194 7540 262.2309 4197

Name: hexacosan-1-ol
SYNON: $:00in-source
SYNON: $:04
SYNON: $:05NA
SYNON: $:06QUAD
SYNON: $:07Thermo ISQ
SYNON: $:09Thermo Trace GC: TG-5MS column
SYNON: $:10EI
SYNON: $:11P
SYNON: $:12NA
SYNON: $:1450-650
SYNON: $:16NA
Original Name: C159
Confidence: 2
Collision Energy: High
Library: mainlib
Mass: 382
Match Factor / Dot Product: 721
Rev Match Factor / Rev Dot: 721
Comment: Rt=966.48  Contributor=Jahn CSUPMF  Study=WheatWax
Num Peaks: 6
439.482 5684317 440.5028 1906104 441.5003 509666 438.5315 26422 237.2708 13002 376.4527 1445

Name: heptacosane
SYNON: $:00in-source
SYNON: $:04
SYNON: $:05NA
SYNON: $:06QUAD
SYNON: $:07Thermo ISQ
SYNON: $:09Thermo Trace GC: TG-5MS column
SYNON: $:10EI
SYNON: $:11P
SYNON: $:12NA
SYNON: $:1450-650
SYNON: $:16NA
Original Name: C160
Confidence: 2
Collision Energy: High
Library: mainlib
Mass: 380
Match Factor / Dot Product: 602
Rev Match Factor / Rev Dot: 624
Comment: Rt=954.43  Contributor=Jahn CSUPMF  Study=WheatWax
Num Peaks: 6
58.1827 24337 67.9752 20480 378.4675 16213 380.4712 14743 410.5099 9649 53.2447 7696

Name: heptacosan-1-ol
SYNON: $:00in-source
SYNON: $:04
SYNON: $:05NA
SYNON: $:06QUAD
SYNON: $:07Thermo ISQ
SYNON: $:09Thermo Trace GC: TG-5MS column
SYNON: $:10EI
SYNON: $:11P
SYNON: $:12NA
SYNON: $:1450-650
SYNON: $:16NA
Original Name: C161
Confidence: 2
Collision Energy: High
Library: mainlib
Mass: 396
Match Factor / Dot Product: 627
Rev Match Factor / Rev Dot: 632
Comment: Rt=991.56  Contributor=Jahn CSUPMF  Study=WheatWax
Num Peaks: 6
453.4895 899839 454.5031 261004 452.5502 10378 369.3578 6172 383.364 3917 370.3513 2191

Name: C162
SYNON: $:00in-source
SYNON: $:04
SYNON: $:05NA
SYNON: $:06QUAD
SYNON: $:07Thermo ISQ
SYNON: $:09Thermo Trace GC: TG-5MS column
SYNON: $:10EI
SYNON: $:11P
SYNON: $:12NA
SYNON: $:1450-650
SYNON: $:16NA
Comment: Rt=1012.93  Contributor=Jahn CSUPMF  Study=WheatWax
Num Peaks: 6
404.4813 10626 418.4641 4724 108.9531 4389 81.0405 3892 135.0299 3855 137.0193 1786

Name: 14-methyloctacosane
SYNON: $:00in-source
SYNON: $:04
SYNON: $:05NA
SYNON: $:06QUAD
SYNON: $:07Thermo ISQ
SYNON: $:09Thermo Trace GC: TG-5MS column
SYNON: $:10EI
SYNON: $:11P
SYNON: $:12NA
SYNON: $:1450-650
SYNON: $:16NA
Original Name: C163
Confidence: 2
Collision Energy: High
Library: mainlib
Mass: 408
Match Factor / Dot Product: 533
Rev Match Factor / Rev Dot: 569
Comment: Rt=1007.62  Contributor=Jahn CSUPMF  Study=WheatWax
Num Peaks: 6
255.3453 9947 241.3402 9844 227.3172 9305 297.3702 8823 335.4476 4867 349.4928 3369

Name: C164
SYNON: $:00in-source
SYNON: $:04
SYNON: $:05NA
SYNON: $:06QUAD
SYNON: $:07Thermo ISQ
SYNON: $:09Thermo Trace GC: TG-5MS column
SYNON: $:10EI
SYNON: $:11P
SYNON: $:12NA
SYNON: $:1450-650
SYNON: $:16NA
Comment: Rt=1019.89  Contributor=Jahn CSUPMF  Study=WheatWax
Num Peaks: 6
253.2243 187539 331.1253 24136 343.2811 14947 329.2674 12486 346.1534 11620 332.1622 8691

Name: C165
SYNON: $:00in-source
SYNON: $:04
SYNON: $:05NA
SYNON: $:06QUAD
SYNON: $:07Thermo ISQ
SYNON: $:09Thermo Trace GC: TG-5MS column
SYNON: $:10EI
SYNON: $:11P
SYNON: $:12NA
SYNON: $:1450-650
SYNON: $:16NA
Comment: Rt=1022.59  Contributor=Jahn CSUPMF  Study=WheatWax
Num Peaks: 6
207.0747 280413 281.2056 216822 466.5288 164599 477.3839 1896 505.4279 1756 478.401 1717

Name: C166
SYNON: $:00in-source
SYNON: $:04
SYNON: $:05NA
SYNON: $:06QUAD
SYNON: $:07Thermo ISQ
SYNON: $:09Thermo Trace GC: TG-5MS column
SYNON: $:10EI
SYNON: $:11P
SYNON: $:12NA
SYNON: $:1450-650
SYNON: $:16NA
Comment: Rt=1042.32  Contributor=Jahn CSUPMF  Study=WheatWax
Num Peaks: 6
73.092 59771 116.9776 57853 75.0526 36807 55.0566 9269 118.1434 6549 115.9266 4131

Name: C167
SYNON: $:00in-source
SYNON: $:04
SYNON: $:05NA
SYNON: $:06QUAD
SYNON: $:07Thermo ISQ
SYNON: $:09Thermo Trace GC: TG-5MS column
SYNON: $:10EI
SYNON: $:11P
SYNON: $:12NA
SYNON: $:1450-650
SYNON: $:16NA
Comment: Rt=1077.15  Contributor=Jahn CSUPMF  Study=WheatWax
Num Peaks: 6
73.0783 27576 235.1377 11625 233.1597 7600 407.3069 5696 378.2765 2906 291.21 2646

Name: C168
SYNON: $:00in-source
SYNON: $:04
SYNON: $:05NA
SYNON: $:06QUAD
SYNON: $:07Thermo ISQ
SYNON: $:09Thermo Trace GC: TG-5MS column
SYNON: $:10EI
SYNON: $:11P
SYNON: $:12NA
SYNON: $:1450-650
SYNON: $:16NA
Comment: Rt=1057.9  Contributor=Jahn CSUPMF  Study=WheatWax
Num Peaks: 6
548.522 35968 549.5212 15386 550.5161 5578 533.4881 4604 547.5379 3419 506.4165 1546

Name: C169
SYNON: $:00in-source
SYNON: $:04
SYNON: $:05NA
SYNON: $:06QUAD
SYNON: $:07Thermo ISQ
SYNON: $:09Thermo Trace GC: TG-5MS column
SYNON: $:10EI
SYNON: $:11P
SYNON: $:12NA
SYNON: $:1450-650
SYNON: $:16NA
Comment: Rt=1058.26  Contributor=Jahn CSUPMF  Study=WheatWax
Num Peaks: 6
163.0614 7255 200.2709 7099 165.107 5811 260.3016 3734 274.3502 3235 186.2472 1829

Name: C170
SYNON: $:00in-source
SYNON: $:04
SYNON: $:05NA
SYNON: $:06QUAD
SYNON: $:07Thermo ISQ
SYNON: $:09Thermo Trace GC: TG-5MS column
SYNON: $:10EI
SYNON: $:11P
SYNON: $:12NA
SYNON: $:1450-650
SYNON: $:16NA
Comment: Rt=1115.95  Contributor=Jahn CSUPMF  Study=WheatWax
Num Peaks: 6
485.4573 7434 549.4629 4849 245.2564 4662 272.3264 4335 550.5201 2520 564.4407 1526

Name: C171
SYNON: $:00in-source
SYNON: $:04
SYNON: $:05NA
SYNON: $:06QUAD
SYNON: $:07Thermo ISQ
SYNON: $:09Thermo Trace GC: TG-5MS column
SYNON: $:10EI
SYNON: $:11P
SYNON: $:12NA
SYNON: $:1450-650
SYNON: $:16NA
Comment: Rt=1135.38  Contributor=Jahn CSUPMF  Study=WheatWax
Num Peaks: 6
526.5942 9985 507.5324 8484 218.2289 8087 522.7329 7981 203.2083 5366 508.5535 3713

Name: C172
SYNON: $:00in-source
SYNON: $:04
SYNON: $:05NA
SYNON: $:06QUAD
SYNON: $:07Thermo ISQ
SYNON: $:09Thermo Trace GC: TG-5MS column
SYNON: $:10EI
SYNON: $:11P
SYNON: $:12NA
SYNON: $:1450-650
SYNON: $:16NA
Comment: Rt=1135.45  Contributor=Jahn CSUPMF  Study=WheatWax
Num Peaks: 6
485.3767 38107 486.3848 12904 513.4389 10275 607.5825 3243 583.5541 2402 605.5909 1283

Name: C173
SYNON: $:00in-source
SYNON: $:04
SYNON: $:05NA
SYNON: $:06QUAD
SYNON: $:07Thermo ISQ
SYNON: $:09Thermo Trace GC: TG-5MS column
SYNON: $:10EI
SYNON: $:11P
SYNON: $:12NA
SYNON: $:1450-650
SYNON: $:16NA
Comment: Rt=1195.62  Contributor=Jahn CSUPMF  Study=WheatWax
Num Peaks: 6
268.1825 32199 604.591 7999 605.5964 3878 546.5527 2403 606.5925 1606 603.543 972

Name: hexadecan-1-amine
SYNON: $:00in-source
SYNON: $:04
SYNON: $:05NA
SYNON: $:06QUAD
SYNON: $:07Thermo ISQ
SYNON: $:09Thermo Trace GC: TG-5MS column
SYNON: $:10EI
SYNON: $:11P
SYNON: $:12NA
SYNON: $:1450-650
SYNON: $:16NA
Original Name: C174
Confidence: 2
Collision Energy: High
Library: mainlib
Mass: 241
Match Factor / Dot Product: 778
Rev Match Factor / Rev Dot: 848
Comment: Rt=307.7  Contributor=Jahn CSUPMF  Study=WheatWax
Num Peaks: 6
174.1406 53683 175.1858 7650 278.1585 3975 176.155 3609 163.0777 3514 260.2041 2658

Name: C175
SYNON: $:00in-source
SYNON: $:04
SYNON: $:05NA
SYNON: $:06QUAD
SYNON: $:07Thermo ISQ
SYNON: $:09Thermo Trace GC: TG-5MS column
SYNON: $:10EI
SYNON: $:11P
SYNON: $:12NA
SYNON: $:1450-650
SYNON: $:16NA
Comment: Rt=351.06  Contributor=Jahn CSUPMF  Study=WheatWax
Num Peaks: 6
191.1163 28786 240.1212 7835 246.2075 4704 192.1618 4340 247.1191 3391 274.226 1981

Name: tetradecanedioic acid
SYNON: $:00in-source
SYNON: $:04
SYNON: $:05NA
SYNON: $:06QUAD
SYNON: $:07Thermo ISQ
SYNON: $:09Thermo Trace GC: TG-5MS column
SYNON: $:10EI
SYNON: $:11P
SYNON: $:12NA
SYNON: $:1450-650
SYNON: $:16NA
Original Name: C176
Confidence: 2
Collision Energy: High
Library: mainlib
Mass: 258
Match Factor / Dot Product: 756
Rev Match Factor / Rev Dot: 756
Comment: Rt=590.37  Contributor=Jahn CSUPMF  Study=WheatWax
Num Peaks: 5
429.1442 40096 430.1621 13935 431.1482 9146 401.0576 5244 459.0385 2877

Name: nonadecanoic acid
SYNON: $:00in-source
SYNON: $:04
SYNON: $:05NA
SYNON: $:06QUAD
SYNON: $:07Thermo ISQ
SYNON: $:09Thermo Trace GC: TG-5MS column
SYNON: $:10EI
SYNON: $:11P
SYNON: $:12NA
SYNON: $:1450-650
SYNON: $:16NA
Original Name: C177
Confidence: 2
Collision Energy: High
Library: mainlib
Mass: 298
Match Factor / Dot Product: 450
Rev Match Factor / Rev Dot: 487
Comment: Rt=751.43  Contributor=Jahn CSUPMF  Study=WheatWax
Num Peaks: 5
187.1666 4926 185.1279 4532 171.0883 2210 159.1302 1450 188.1923 1382

Name: C178
SYNON: $:00in-source
SYNON: $:04
SYNON: $:05NA
SYNON: $:06QUAD
SYNON: $:07Thermo ISQ
SYNON: $:09Thermo Trace GC: TG-5MS column
SYNON: $:10EI
SYNON: $:11P
SYNON: $:12NA
SYNON: $:1450-650
SYNON: $:16NA
Comment: Rt=751.31  Contributor=Jahn CSUPMF  Study=WheatWax
Num Peaks: 5
145.032 10928 131.0491 7756 298.35 6387 314.3358 5653 344.3608 4166

Name: C179
SYNON: $:00in-source
SYNON: $:04
SYNON: $:05NA
SYNON: $:06QUAD
SYNON: $:07Thermo ISQ
SYNON: $:09Thermo Trace GC: TG-5MS column
SYNON: $:10EI
SYNON: $:11P
SYNON: $:12NA
SYNON: $:1450-650
SYNON: $:16NA
Comment: Rt=897.26  Contributor=Jahn CSUPMF  Study=WheatWax
Num Peaks: 5
169.2073 13198 113.0707 12199 111.1142 8677 168.1118 5640 170.2346 1884

Name: C180
SYNON: $:00in-source
SYNON: $:04
SYNON: $:05NA
SYNON: $:06QUAD
SYNON: $:07Thermo ISQ
SYNON: $:09Thermo Trace GC: TG-5MS column
SYNON: $:10EI
SYNON: $:11P
SYNON: $:12NA
SYNON: $:1450-650
SYNON: $:16NA
Comment: Rt=896.96  Contributor=Jahn CSUPMF  Study=WheatWax
Num Peaks: 5
355.1594 37386 429.1388 26699 356.1711 12541 430.1412 9584 385.355 1838

Name: C181
SYNON: $:00in-source
SYNON: $:04
SYNON: $:05NA
SYNON: $:06QUAD
SYNON: $:07Thermo ISQ
SYNON: $:09Thermo Trace GC: TG-5MS column
SYNON: $:10EI
SYNON: $:11P
SYNON: $:12NA
SYNON: $:1450-650
SYNON: $:16NA
Comment: Rt=1011.41  Contributor=Jahn CSUPMF  Study=WheatWax
Num Peaks: 5
231.2565 9219 273.317 7682 245.2667 7668 259.2983 7184 287.342 3833

Name: C182
SYNON: $:00in-source
SYNON: $:04
SYNON: $:05NA
SYNON: $:06QUAD
SYNON: $:07Thermo ISQ
SYNON: $:09Thermo Trace GC: TG-5MS column
SYNON: $:10EI
SYNON: $:11P
SYNON: $:12NA
SYNON: $:1450-650
SYNON: $:16NA
Comment: Rt=1019.74  Contributor=Jahn CSUPMF  Study=WheatWax
Num Peaks: 5
422.4865 21284 378.4083 16490 376.41 8867 359.3332 4684 373.3209 3981

Name: 5-(dioctadecylamino)-5-oxo-pentanoic acid
SYNON: $:00in-source
SYNON: $:04
SYNON: $:05NA
SYNON: $:06QUAD
SYNON: $:07Thermo ISQ
SYNON: $:09Thermo Trace GC: TG-5MS column
SYNON: $:10EI
SYNON: $:11P
SYNON: $:12NA
SYNON: $:1450-650
SYNON: $:16NA
Original Name: C183
Confidence: 2
Collision Energy: High
Library: mainlib
Mass: 131
Match Factor / Dot Product: 798
Rev Match Factor / Rev Dot: 982
Comment: Rt=1049.9  Contributor=Jahn CSUPMF  Study=WheatWax
Num Peaks: 5
548.5211 8130 541.5403 4197 549.5144 3948 542.5467 1972 550.5193 1592

Name: C184
SYNON: $:00in-source
SYNON: $:04
SYNON: $:05NA
SYNON: $:06QUAD
SYNON: $:07Thermo ISQ
SYNON: $:09Thermo Trace GC: TG-5MS column
SYNON: $:10EI
SYNON: $:11P
SYNON: $:12NA
SYNON: $:1450-650
SYNON: $:16NA
Comment: Rt=1077.01  Contributor=Jahn CSUPMF  Study=WheatWax
Num Peaks: 5
408.3239 4713 436.3796 4678 450.3901 4065 493.4667 2739 507.473 1699

Name: tritriacontan-3-one
SYNON: $:00in-source
SYNON: $:04
SYNON: $:05NA
SYNON: $:06QUAD
SYNON: $:07Thermo ISQ
SYNON: $:09Thermo Trace GC: TG-5MS column
SYNON: $:10EI
SYNON: $:11P
SYNON: $:12NA
SYNON: $:1450-650
SYNON: $:16NA
Original Name: C185
Confidence: 2
Collision Energy: High
Library: mainlib
Mass: 478
Match Factor / Dot Product: 573
Rev Match Factor / Rev Dot: 577
Comment: Rt=1059.21  Contributor=Jahn CSUPMF  Study=WheatWax
Num Peaks: 5
71.1378 66590 57.0811 57269 85.1054 28517 464.5564 18118 83.126 12683

Name: C186
SYNON: $:00in-source
SYNON: $:04
SYNON: $:05NA
SYNON: $:06QUAD
SYNON: $:07Thermo ISQ
SYNON: $:09Thermo Trace GC: TG-5MS column
SYNON: $:10EI
SYNON: $:11P
SYNON: $:12NA
SYNON: $:1450-650
SYNON: $:16NA
Comment: Rt=1059.15  Contributor=Jahn CSUPMF  Study=WheatWax
Num Peaks: 5
407.4772 19486 421.4978 11959 392.4798 7157 394.4956 5378 366.4671 5195

Name: C187
SYNON: $:00in-source
SYNON: $:04
SYNON: $:05NA
SYNON: $:06QUAD
SYNON: $:07Thermo ISQ
SYNON: $:09Thermo Trace GC: TG-5MS column
SYNON: $:10EI
SYNON: $:11P
SYNON: $:12NA
SYNON: $:1450-650
SYNON: $:16NA
Comment: Rt=1049.54  Contributor=Jahn CSUPMF  Study=WheatWax
Num Peaks: 5
239.2635 28887 211.2176 11274 306.3734 7813 487.1921 7784 488.2019 3071

Name: C188
SYNON: $:00in-source
SYNON: $:04
SYNON: $:05NA
SYNON: $:06QUAD
SYNON: $:07Thermo ISQ
SYNON: $:09Thermo Trace GC: TG-5MS column
SYNON: $:10EI
SYNON: $:11P
SYNON: $:12NA
SYNON: $:1450-650
SYNON: $:16NA
Comment: Rt=1054.09  Contributor=Jahn CSUPMF  Study=WheatWax
Num Peaks: 5
521.4322 17181 522.4317 6674 536.4994 4689 442.4753 3931 276.3091 2138

Name: C189
SYNON: $:00in-source
SYNON: $:04
SYNON: $:05NA
SYNON: $:06QUAD
SYNON: $:07Thermo ISQ
SYNON: $:09Thermo Trace GC: TG-5MS column
SYNON: $:10EI
SYNON: $:11P
SYNON: $:12NA
SYNON: $:1450-650
SYNON: $:16NA
Comment: Rt=1058.36  Contributor=Jahn CSUPMF  Study=WheatWax
Num Peaks: 5
240.2691 16852 495.5214 10214 279.3338 7287 292.354 4283 159.0611 1832

Name: C190
SYNON: $:00in-source
SYNON: $:04
SYNON: $:05NA
SYNON: $:06QUAD
SYNON: $:07Thermo ISQ
SYNON: $:09Thermo Trace GC: TG-5MS column
SYNON: $:10EI
SYNON: $:11P
SYNON: $:12NA
SYNON: $:1450-650
SYNON: $:16NA
Comment: Rt=1087.83  Contributor=Jahn CSUPMF  Study=WheatWax
Num Peaks: 5
281.2868 403735 282.2999 88614 254.2877 54837 327.3377 13231 536.5153 3506

Name: C191
SYNON: $:00in-source
SYNON: $:04
SYNON: $:05NA
SYNON: $:06QUAD
SYNON: $:07Thermo ISQ
SYNON: $:09Thermo Trace GC: TG-5MS column
SYNON: $:10EI
SYNON: $:11P
SYNON: $:12NA
SYNON: $:1450-650
SYNON: $:16NA
Comment: Rt=1091.57  Contributor=Jahn CSUPMF  Study=WheatWax
Num Peaks: 5
228.1124 188223 229.1442 29872 230.1292 8721 448.5196 4884 300.3037 2837

Name: C192
SYNON: $:00in-source
SYNON: $:04
SYNON: $:05NA
SYNON: $:06QUAD
SYNON: $:07Thermo ISQ
SYNON: $:09Thermo Trace GC: TG-5MS column
SYNON: $:10EI
SYNON: $:11P
SYNON: $:12NA
SYNON: $:1450-650
SYNON: $:16NA
Comment: Rt=1091.98  Contributor=Jahn CSUPMF  Study=WheatWax
Num Peaks: 5
474.5215 16888 475.5193 6327 275.3278 6190 303.338 3257 302.3589 1939

Name: C193
SYNON: $:00in-source
SYNON: $:04
SYNON: $:05NA
SYNON: $:06QUAD
SYNON: $:07Thermo ISQ
SYNON: $:09Thermo Trace GC: TG-5MS column
SYNON: $:10EI
SYNON: $:11P
SYNON: $:12NA
SYNON: $:1450-650
SYNON: $:16NA
Comment: Rt=1105.51  Contributor=Jahn CSUPMF  Study=WheatWax
Num Peaks: 5
446.5223 47979 447.524 16142 462.4979 5410 289.279 3373 600.5977 528

Name: C194
SYNON: $:00in-source
SYNON: $:04
SYNON: $:05NA
SYNON: $:06QUAD
SYNON: $:07Thermo ISQ
SYNON: $:09Thermo Trace GC: TG-5MS column
SYNON: $:10EI
SYNON: $:11P
SYNON: $:12NA
SYNON: $:1450-650
SYNON: $:16NA
Comment: Rt=1096.1  Contributor=Jahn CSUPMF  Study=WheatWax
Num Peaks: 5
204.2427 10991 374.3617 6256 359.3493 4983 189.2015 4110 498.4825 3308

Name: C195
SYNON: $:00in-source
SYNON: $:04
SYNON: $:05NA
SYNON: $:06QUAD
SYNON: $:07Thermo ISQ
SYNON: $:09Thermo Trace GC: TG-5MS column
SYNON: $:10EI
SYNON: $:11P
SYNON: $:12NA
SYNON: $:1450-650
SYNON: $:16NA
Comment: Rt=1143.76  Contributor=Jahn CSUPMF  Study=WheatWax
Num Peaks: 5
472.366 266903 235.1802 184368 219.1783 18884 448.4049 4706 476.3816 3792

Name: C196
SYNON: $:00in-source
SYNON: $:04
SYNON: $:05NA
SYNON: $:06QUAD
SYNON: $:07Thermo ISQ
SYNON: $:09Thermo Trace GC: TG-5MS column
SYNON: $:10EI
SYNON: $:11P
SYNON: $:12NA
SYNON: $:1450-650
SYNON: $:16NA
Comment: Rt=1146.58  Contributor=Jahn CSUPMF  Study=WheatWax
Num Peaks: 5
491.4536 8814 449.3916 8601 477.4234 7365 450.4112 4747 489.4629 2916

Name: C197
SYNON: $:00in-source
SYNON: $:04
SYNON: $:05NA
SYNON: $:06QUAD
SYNON: $:07Thermo ISQ
SYNON: $:09Thermo Trace GC: TG-5MS column
SYNON: $:10EI
SYNON: $:11P
SYNON: $:12NA
SYNON: $:1450-650
SYNON: $:16NA
Comment: Rt=1200.01  Contributor=Jahn CSUPMF  Study=WheatWax
Num Peaks: 5
551.5986 94840 552.6086 34230 553.5792 9537 159.0548 9229 385.4201 1919

Name: C198
SYNON: $:00in-source
SYNON: $:04
SYNON: $:05NA
SYNON: $:06QUAD
SYNON: $:07Thermo ISQ
SYNON: $:09Thermo Trace GC: TG-5MS column
SYNON: $:10EI
SYNON: $:11P
SYNON: $:12NA
SYNON: $:1450-650
SYNON: $:16NA
Comment: Rt=317.91  Contributor=Jahn CSUPMF  Study=WheatWax
Num Peaks: 5
231.1112 41389 228.098 15138 201.1574 4386 157.054 3320 217.0868 1275

Name: C199
SYNON: $:00in-source
SYNON: $:04
SYNON: $:05NA
SYNON: $:06QUAD
SYNON: $:07Thermo ISQ
SYNON: $:09Thermo Trace GC: TG-5MS column
SYNON: $:10EI
SYNON: $:11P
SYNON: $:12NA
SYNON: $:1450-650
SYNON: $:16NA
Comment: Rt=326.79  Contributor=Jahn CSUPMF  Study=WheatWax
Num Peaks: 5
273.2499 4908 336.1154 4325 258.2085 3578 170.188 1684 443.1094 1219

Name: C200
SYNON: $:00in-source
SYNON: $:04
SYNON: $:05NA
SYNON: $:06QUAD
SYNON: $:07Thermo ISQ
SYNON: $:09Thermo Trace GC: TG-5MS column
SYNON: $:10EI
SYNON: $:11P
SYNON: $:12NA
SYNON: $:1450-650
SYNON: $:16NA
Comment: Rt=1329.83  Contributor=Jahn CSUPMF  Study=WheatWax
Num Peaks: 4
103.9961 15783 579.6643 12987 580.6702 6002 581.671 1872

Name: (3S,4S,5S,6R)-6-(hydroxymethyl)oxane-2,3,4,5-tetrol
SYNON: $:00in-source
SYNON: $:04
SYNON: $:05NA
SYNON: $:06QUAD
SYNON: $:07Thermo ISQ
SYNON: $:09Thermo Trace GC: TG-5MS column
SYNON: $:10EI
SYNON: $:11P
SYNON: $:12NA
SYNON: $:1450-650
SYNON: $:16NA
Original Name: C201
Confidence: 2
Collision Energy: High
Library: mainlib
Mass: 180
Match Factor / Dot Product: 813
Rev Match Factor / Rev Dot: 813
Comment: Rt=663.58  Contributor=Jahn CSUPMF  Study=WheatWax
Num Peaks: 4
204.1223 87725 191.1236 33016 217.1326 18299 205.1639 16794

Name: C202
SYNON: $:00in-source
SYNON: $:04
SYNON: $:05NA
SYNON: $:06QUAD
SYNON: $:07Thermo ISQ
SYNON: $:09Thermo Trace GC: TG-5MS column
SYNON: $:10EI
SYNON: $:11P
SYNON: $:12NA
SYNON: $:1450-650
SYNON: $:16NA
Comment: Rt=580.38  Contributor=Jahn CSUPMF  Study=WheatWax
Num Peaks: 4
295.1432 41501 317.2309 8555 296.1646 8000 318.2475 2058

Name: C203
SYNON: $:00in-source
SYNON: $:04
SYNON: $:05NA
SYNON: $:06QUAD
SYNON: $:07Thermo ISQ
SYNON: $:09Thermo Trace GC: TG-5MS column
SYNON: $:10EI
SYNON: $:11P
SYNON: $:12NA
SYNON: $:1450-650
SYNON: $:16NA
Comment: Rt=752.82  Contributor=Jahn CSUPMF  Study=WheatWax
Num Peaks: 4
345.2887 9181 231.1227 6442 331.328 6101 173.1365 2323

Name: C204
SYNON: $:00in-source
SYNON: $:04
SYNON: $:05NA
SYNON: $:06QUAD
SYNON: $:07Thermo ISQ
SYNON: $:09Thermo Trace GC: TG-5MS column
SYNON: $:10EI
SYNON: $:11P
SYNON: $:12NA
SYNON: $:1450-650
SYNON: $:16NA
Comment: Rt=879.76  Contributor=Jahn CSUPMF  Study=WheatWax
Num Peaks: 4
201.1547 7594 243.2164 5702 185.1427 2992 187.1587 2516

Name: C205
SYNON: $:00in-source
SYNON: $:04
SYNON: $:05NA
SYNON: $:06QUAD
SYNON: $:07Thermo ISQ
SYNON: $:09Thermo Trace GC: TG-5MS column
SYNON: $:10EI
SYNON: $:11P
SYNON: $:12NA
SYNON: $:1450-650
SYNON: $:16NA
Comment: Rt=895.67  Contributor=Jahn CSUPMF  Study=WheatWax
Num Peaks: 4
235.1948 99531 236.2159 33973 104.9883 19814 338.4867 7822

Name: 3,5-dihydroxy-4',7-dimethoxyflavone
SYNON: $:00in-source
SYNON: $:04
SYNON: $:05NA
SYNON: $:06QUAD
SYNON: $:07Thermo ISQ
SYNON: $:09Thermo Trace GC: TG-5MS column
SYNON: $:10EI
SYNON: $:11P
SYNON: $:12NA
SYNON: $:1450-650
SYNON: $:16NA
Original Name: C206
Confidence: 2
Collision Energy: High
Library: mainlib
Mass: 314
Match Factor / Dot Product: 553
Rev Match Factor / Rev Dot: 569
Comment: Rt=945.72  Contributor=Jahn CSUPMF  Study=WheatWax
Num Peaks: 4
243.2572 17232 258.2911 4665 272.3086 4121 244.2657 4106

Name: C207
SYNON: $:00in-source
SYNON: $:04
SYNON: $:05NA
SYNON: $:06QUAD
SYNON: $:07Thermo ISQ
SYNON: $:09Thermo Trace GC: TG-5MS column
SYNON: $:10EI
SYNON: $:11P
SYNON: $:12NA
SYNON: $:1450-650
SYNON: $:16NA
Comment: Rt=925.3  Contributor=Jahn CSUPMF  Study=WheatWax
Num Peaks: 4
351.3331 21614 205.1213 19264 203.1192 15933 218.1706 4342

Name: dotetracontane
SYNON: $:00in-source
SYNON: $:04
SYNON: $:05NA
SYNON: $:06QUAD
SYNON: $:07Thermo ISQ
SYNON: $:09Thermo Trace GC: TG-5MS column
SYNON: $:10EI
SYNON: $:11P
SYNON: $:12NA
SYNON: $:1450-650
SYNON: $:16NA
Original Name: C208
Confidence: 2
Collision Energy: High
Library: mainlib
Mass: 591
Match Factor / Dot Product: 524
Rev Match Factor / Rev Dot: 566
Comment: Rt=1187.4  Contributor=Jahn CSUPMF  Study=WheatWax
Num Peaks: 4
281.3292 558716 268.3124 128718 282.3617 87361 392.4873 29207

Name: triacontane
SYNON: $:00in-source
SYNON: $:04
SYNON: $:05NA
SYNON: $:06QUAD
SYNON: $:07Thermo ISQ
SYNON: $:09Thermo Trace GC: TG-5MS column
SYNON: $:10EI
SYNON: $:11P
SYNON: $:12NA
SYNON: $:1450-650
SYNON: $:16NA
Original Name: C209
Confidence: 2
Collision Energy: High
Library: mainlib
Mass: 422
Match Factor / Dot Product: 455
Rev Match Factor / Rev Dot: 455
Comment: Rt=1007.67  Contributor=Jahn CSUPMF  Study=WheatWax
Num Peaks: 4
72.2109 30355 67.1481 23287 58.1737 22534 67.9151 19824

Name: C210
SYNON: $:00in-source
SYNON: $:04
SYNON: $:05NA
SYNON: $:06QUAD
SYNON: $:07Thermo ISQ
SYNON: $:09Thermo Trace GC: TG-5MS column
SYNON: $:10EI
SYNON: $:11P
SYNON: $:12NA
SYNON: $:1450-650
SYNON: $:16NA
Comment: Rt=1047.13  Contributor=Jahn CSUPMF  Study=WheatWax
Num Peaks: 4
369.4077 13873 258.3118 6019 383.4097 4645 370.4258 4246

Name: C211
SYNON: $:00in-source
SYNON: $:04
SYNON: $:05NA
SYNON: $:06QUAD
SYNON: $:07Thermo ISQ
SYNON: $:09Thermo Trace GC: TG-5MS column
SYNON: $:10EI
SYNON: $:11P
SYNON: $:12NA
SYNON: $:1450-650
SYNON: $:16NA
Comment: Rt=1035.86  Contributor=Jahn CSUPMF  Study=WheatWax
Num Peaks: 4
228.115 106840 329.3844 4663 396.4717 3994 458.4528 2653

Name: hentriacontan-1-ol
SYNON: $:00in-source
SYNON: $:04
SYNON: $:05NA
SYNON: $:06QUAD
SYNON: $:07Thermo ISQ
SYNON: $:09Thermo Trace GC: TG-5MS column
SYNON: $:10EI
SYNON: $:11P
SYNON: $:12NA
SYNON: $:1450-650
SYNON: $:16NA
Original Name: C212
Confidence: 2
Collision Energy: High
Library: mainlib
Mass: 452
Match Factor / Dot Product: 957
Rev Match Factor / Rev Dot: 957
Comment: Rt=1069.99  Contributor=Jahn CSUPMF  Study=WheatWax
Num Peaks: 4
495.5542 2429662 496.5725 925970 497.5712 226056 396.469 3546

Name: C213
SYNON: $:00in-source
SYNON: $:04
SYNON: $:05NA
SYNON: $:06QUAD
SYNON: $:07Thermo ISQ
SYNON: $:09Thermo Trace GC: TG-5MS column
SYNON: $:10EI
SYNON: $:11P
SYNON: $:12NA
SYNON: $:1450-650
SYNON: $:16NA
Comment: Rt=1059.19  Contributor=Jahn CSUPMF  Study=WheatWax
Num Peaks: 4
125.1512 9790 182.3167 6766 182.2132 6433 86.1723 2427

Name: C214
SYNON: $:00in-source
SYNON: $:04
SYNON: $:05NA
SYNON: $:06QUAD
SYNON: $:07Thermo ISQ
SYNON: $:09Thermo Trace GC: TG-5MS column
SYNON: $:10EI
SYNON: $:11P
SYNON: $:12NA
SYNON: $:1450-650
SYNON: $:16NA
Comment: Rt=1065.94  Contributor=Jahn CSUPMF  Study=WheatWax
Num Peaks: 4
255.2021 44944 259.2379 5420 261.2955 4386 289.3275 2506

Name: C215
SYNON: $:00in-source
SYNON: $:04
SYNON: $:05NA
SYNON: $:06QUAD
SYNON: $:07Thermo ISQ
SYNON: $:09Thermo Trace GC: TG-5MS column
SYNON: $:10EI
SYNON: $:11P
SYNON: $:12NA
SYNON: $:1450-650
SYNON: $:16NA
Comment: Rt=1107.29  Contributor=Jahn CSUPMF  Study=WheatWax
Num Peaks: 4
576.5507 6177 577.5505 2938 414.4705 2572 578.5408 1278

Name: C216
SYNON: $:00in-source
SYNON: $:04
SYNON: $:05NA
SYNON: $:06QUAD
SYNON: $:07Thermo ISQ
SYNON: $:09Thermo Trace GC: TG-5MS column
SYNON: $:10EI
SYNON: $:11P
SYNON: $:12NA
SYNON: $:1450-650
SYNON: $:16NA
Comment: Rt=1103.13  Contributor=Jahn CSUPMF  Study=WheatWax
Num Peaks: 4
418.5385 6333 621.5118 3462 622.5255 2015 574.5805 433

Name: C217
SYNON: $:00in-source
SYNON: $:04
SYNON: $:05NA
SYNON: $:06QUAD
SYNON: $:07Thermo ISQ
SYNON: $:09Thermo Trace GC: TG-5MS column
SYNON: $:10EI
SYNON: $:11P
SYNON: $:12NA
SYNON: $:1450-650
SYNON: $:16NA
Comment: Rt=1142.88  Contributor=Jahn CSUPMF  Study=WheatWax
Num Peaks: 4
280.2737 32135 270.2205 13453 210.2368 8876 298.2559 6420

Name: C218
SYNON: $:00in-source
SYNON: $:04
SYNON: $:05NA
SYNON: $:06QUAD
SYNON: $:07Thermo ISQ
SYNON: $:09Thermo Trace GC: TG-5MS column
SYNON: $:10EI
SYNON: $:11P
SYNON: $:12NA
SYNON: $:1450-650
SYNON: $:16NA
Comment: Rt=1152.88  Contributor=Jahn CSUPMF  Study=WheatWax
Num Peaks: 4
369.4015 14245 187.1879 8712 498.4725 5245 499.5036 2312

Name: C219
SYNON: $:00in-source
SYNON: $:04
SYNON: $:05NA
SYNON: $:06QUAD
SYNON: $:07Thermo ISQ
SYNON: $:09Thermo Trace GC: TG-5MS column
SYNON: $:10EI
SYNON: $:11P
SYNON: $:12NA
SYNON: $:1450-650
SYNON: $:16NA
Comment: Rt=1145.86  Contributor=Jahn CSUPMF  Study=WheatWax
Num Peaks: 4
229.2649 35365 297.2748 33840 277.2637 9656 307.2627 9281

Name: C220
SYNON: $:00in-source
SYNON: $:04
SYNON: $:05NA
SYNON: $:06QUAD
SYNON: $:07Thermo ISQ
SYNON: $:09Thermo Trace GC: TG-5MS column
SYNON: $:10EI
SYNON: $:11P
SYNON: $:12NA
SYNON: $:1450-650
SYNON: $:16NA
Comment: Rt=1298.82  Contributor=Jahn CSUPMF  Study=WheatWax
Num Peaks: 4
632.628 4331 633.6337 2321 634.7201 1170 631.585 436

Name: C221
SYNON: $:00in-source
SYNON: $:04
SYNON: $:05NA
SYNON: $:06QUAD
SYNON: $:07Thermo ISQ
SYNON: $:09Thermo Trace GC: TG-5MS column
SYNON: $:10EI
SYNON: $:11P
SYNON: $:12NA
SYNON: $:1450-650
SYNON: $:16NA
Comment: Rt=1304.95  Contributor=Jahn CSUPMF  Study=WheatWax
Num Peaks: 4
579.6355 10542 580.6386 4833 574.5894 2132 581.6629 1679

Name: C222
SYNON: $:00in-source
SYNON: $:04
SYNON: $:05NA
SYNON: $:06QUAD
SYNON: $:07Thermo ISQ
SYNON: $:09Thermo Trace GC: TG-5MS column
SYNON: $:10EI
SYNON: $:11P
SYNON: $:12NA
SYNON: $:1450-650
SYNON: $:16NA
Comment: Rt=247.63  Contributor=Jahn CSUPMF  Study=WheatWax
Num Peaks: 4
212.0988 2709 277.1189 2042 139.9997 1919 173.0902 1722

Name: C223
SYNON: $:00in-source
SYNON: $:04
SYNON: $:05NA
SYNON: $:06QUAD
SYNON: $:07Thermo ISQ
SYNON: $:09Thermo Trace GC: TG-5MS column
SYNON: $:10EI
SYNON: $:11P
SYNON: $:12NA
SYNON: $:1450-650
SYNON: $:16NA
Comment: Rt=432.1  Contributor=Jahn CSUPMF  Study=WheatWax
Num Peaks: 4
187.1264 4524 214.1447 3232 172.0986 2358 174.1579 1603

Name: C224
SYNON: $:00in-source
SYNON: $:04
SYNON: $:05NA
SYNON: $:06QUAD
SYNON: $:07Thermo ISQ
SYNON: $:09Thermo Trace GC: TG-5MS column
SYNON: $:10EI
SYNON: $:11P
SYNON: $:12NA
SYNON: $:1450-650
SYNON: $:16NA
Comment: Rt=1354.34  Contributor=Jahn CSUPMF  Study=WheatWax
Num Peaks: 3
564.6435 3673 649.6726 2721 567.5579 1272

Name: C225
SYNON: $:00in-source
SYNON: $:04
SYNON: $:05NA
SYNON: $:06QUAD
SYNON: $:07Thermo ISQ
SYNON: $:09Thermo Trace GC: TG-5MS column
SYNON: $:10EI
SYNON: $:11P
SYNON: $:12NA
SYNON: $:1450-650
SYNON: $:16NA
Comment: Rt=611.58  Contributor=Jahn CSUPMF  Study=WheatWax
Num Peaks: 3
224.179 26561 224.1721 21029 220.0752 4686

Name: C226
SYNON: $:00in-source
SYNON: $:04
SYNON: $:05NA
SYNON: $:06QUAD
SYNON: $:07Thermo ISQ
SYNON: $:09Thermo Trace GC: TG-5MS column
SYNON: $:10EI
SYNON: $:11P
SYNON: $:12NA
SYNON: $:1450-650
SYNON: $:16NA
Comment: Rt=808.67  Contributor=Jahn CSUPMF  Study=WheatWax
Num Peaks: 3
429.1527 15323 503.1628 6018 343.3686 2912

Name: C227
SYNON: $:00in-source
SYNON: $:04
SYNON: $:05NA
SYNON: $:06QUAD
SYNON: $:07Thermo ISQ
SYNON: $:09Thermo Trace GC: TG-5MS column
SYNON: $:10EI
SYNON: $:11P
SYNON: $:12NA
SYNON: $:1450-650
SYNON: $:16NA
Comment: Rt=751.22  Contributor=Jahn CSUPMF  Study=WheatWax
Num Peaks: 3
73.0912 35477 75.0479 24115 358.3744 3803

Name: C228
SYNON: $:00in-source
SYNON: $:04
SYNON: $:05NA
SYNON: $:06QUAD
SYNON: $:07Thermo ISQ
SYNON: $:09Thermo Trace GC: TG-5MS column
SYNON: $:10EI
SYNON: $:11P
SYNON: $:12NA
SYNON: $:1450-650
SYNON: $:16NA
Comment: Rt=873.65  Contributor=Jahn CSUPMF  Study=WheatWax
Num Peaks: 3
329.232 9363 315.2221 8783 259.1537 3276

Name: 6-methyldocosane
SYNON: $:00in-source
SYNON: $:04
SYNON: $:05NA
SYNON: $:06QUAD
SYNON: $:07Thermo ISQ
SYNON: $:09Thermo Trace GC: TG-5MS column
SYNON: $:10EI
SYNON: $:11P
SYNON: $:12NA
SYNON: $:1450-650
SYNON: $:16NA
Original Name: C229
Confidence: 2
Collision Energy: High
Library: mainlib
Mass: 324
Match Factor / Dot Product: 496
Rev Match Factor / Rev Dot: 559
Comment: Rt=897.28  Contributor=Jahn CSUPMF  Study=WheatWax
Num Peaks: 3
310.4248 7222 324.4486 6928 336.4495 6122

Name: C230
SYNON: $:00in-source
SYNON: $:04
SYNON: $:05NA
SYNON: $:06QUAD
SYNON: $:07Thermo ISQ
SYNON: $:09Thermo Trace GC: TG-5MS column
SYNON: $:10EI
SYNON: $:11P
SYNON: $:12NA
SYNON: $:1450-650
SYNON: $:16NA
Comment: Rt=905.58  Contributor=Jahn CSUPMF  Study=WheatWax
Num Peaks: 3
105.0018 44718 131.0588 16232 115.0681 10964

Name: C231
SYNON: $:00in-source
SYNON: $:04
SYNON: $:05NA
SYNON: $:06QUAD
SYNON: $:07Thermo ISQ
SYNON: $:09Thermo Trace GC: TG-5MS column
SYNON: $:10EI
SYNON: $:11P
SYNON: $:12NA
SYNON: $:1450-650
SYNON: $:16NA
Comment: Rt=1044.14  Contributor=Jahn CSUPMF  Study=WheatWax
Num Peaks: 3
465.4208 24562 466.4532 11234 485.4951 2387

Name: C232
SYNON: $:00in-source
SYNON: $:04
SYNON: $:05NA
SYNON: $:06QUAD
SYNON: $:07Thermo ISQ
SYNON: $:09Thermo Trace GC: TG-5MS column
SYNON: $:10EI
SYNON: $:11P
SYNON: $:12NA
SYNON: $:1450-650
SYNON: $:16NA
Comment: Rt=1059.4  Contributor=Jahn CSUPMF  Study=WheatWax
Num Peaks: 3
231.26 9504 216.241 2551 414.4425 2068

Name: tetratriacontane
SYNON: $:00in-source
SYNON: $:04
SYNON: $:05NA
SYNON: $:06QUAD
SYNON: $:07Thermo ISQ
SYNON: $:09Thermo Trace GC: TG-5MS column
SYNON: $:10EI
SYNON: $:11P
SYNON: $:12NA
SYNON: $:1450-650
SYNON: $:16NA
Original Name: C233
Confidence: 2
Collision Energy: High
Library: mainlib
Mass: 478
Match Factor / Dot Product: 848
Rev Match Factor / Rev Dot: 848
Comment: Rt=1058.58  Contributor=Jahn CSUPMF  Study=WheatWax
Num Peaks: 3
351.4502 19498 379.458 19324 380.4569 5629

Name: C234
SYNON: $:00in-source
SYNON: $:04
SYNON: $:05NA
SYNON: $:06QUAD
SYNON: $:07Thermo ISQ
SYNON: $:09Thermo Trace GC: TG-5MS column
SYNON: $:10EI
SYNON: $:11P
SYNON: $:12NA
SYNON: $:1450-650
SYNON: $:16NA
Comment: Rt=1117.78  Contributor=Jahn CSUPMF  Study=WheatWax
Num Peaks: 3
257.2789 20754 258.2997 5397 457.4153 2127

Name: C235
SYNON: $:00in-source
SYNON: $:04
SYNON: $:05NA
SYNON: $:06QUAD
SYNON: $:07Thermo ISQ
SYNON: $:09Thermo Trace GC: TG-5MS column
SYNON: $:10EI
SYNON: $:11P
SYNON: $:12NA
SYNON: $:1450-650
SYNON: $:16NA
Comment: Rt=1089.27  Contributor=Jahn CSUPMF  Study=WheatWax
Num Peaks: 3
523.5548 14307 524.5552 6074 567.55 1088

Name: C236
SYNON: $:00in-source
SYNON: $:04
SYNON: $:05NA
SYNON: $:06QUAD
SYNON: $:07Thermo ISQ
SYNON: $:09Thermo Trace GC: TG-5MS column
SYNON: $:10EI
SYNON: $:11P
SYNON: $:12NA
SYNON: $:1450-650
SYNON: $:16NA
Comment: Rt=1099.63  Contributor=Jahn CSUPMF  Study=WheatWax
Num Peaks: 3
526.5628 20218 482.4957 12467 512.5439 8332

Name: C237
SYNON: $:00in-source
SYNON: $:04
SYNON: $:05NA
SYNON: $:06QUAD
SYNON: $:07Thermo ISQ
SYNON: $:09Thermo Trace GC: TG-5MS column
SYNON: $:10EI
SYNON: $:11P
SYNON: $:12NA
SYNON: $:1450-650
SYNON: $:16NA
Comment: Rt=1133.94  Contributor=Jahn CSUPMF  Study=WheatWax
Num Peaks: 3
515.4551 2910 598.5409 1457 584.5508 1250

Name: C238
SYNON: $:00in-source
SYNON: $:04
SYNON: $:05NA
SYNON: $:06QUAD
SYNON: $:07Thermo ISQ
SYNON: $:09Thermo Trace GC: TG-5MS column
SYNON: $:10EI
SYNON: $:11P
SYNON: $:12NA
SYNON: $:1450-650
SYNON: $:16NA
Comment: Rt=504.26  Contributor=Jahn CSUPMF  Study=WheatWax
Num Peaks: 3
246.1733 2818 262.2232 2486 302.1946 1380

Name: C239
SYNON: $:00in-source
SYNON: $:04
SYNON: $:05NA
SYNON: $:06QUAD
SYNON: $:07Thermo ISQ
SYNON: $:09Thermo Trace GC: TG-5MS column
SYNON: $:10EI
SYNON: $:11P
SYNON: $:12NA
SYNON: $:1450-650
SYNON: $:16NA
Comment: Rt=529.57  Contributor=Jahn CSUPMF  Study=WheatWax
Num Peaks: 3
270.2323 10296 286.1664 6294 288.2386 1038

Name: C240
SYNON: $:00in-source
SYNON: $:04
SYNON: $:05NA
SYNON: $:06QUAD
SYNON: $:07Thermo ISQ
SYNON: $:09Thermo Trace GC: TG-5MS column
SYNON: $:10EI
SYNON: $:11P
SYNON: $:12NA
SYNON: $:1450-650
SYNON: $:16NA
Comment: Rt=214.98  Contributor=Jahn CSUPMF  Study=WheatWax
Num Peaks: 3
184.0985 9204 134.0314 5018 88.0987 971

Name: C241
SYNON: $:00in-source
SYNON: $:04
SYNON: $:05NA
SYNON: $:06QUAD
SYNON: $:07Thermo ISQ
SYNON: $:09Thermo Trace GC: TG-5MS column
SYNON: $:10EI
SYNON: $:11P
SYNON: $:12NA
SYNON: $:1450-650
SYNON: $:16NA
Comment: Rt=474.46  Contributor=Jahn CSUPMF  Study=WheatWax
Num Peaks: 3
228.0922 25531 243.2385 12936 288.2452 3698

Name: C242
SYNON: $:00in-source
SYNON: $:04
SYNON: $:05NA
SYNON: $:06QUAD
SYNON: $:07Thermo ISQ
SYNON: $:09Thermo Trace GC: TG-5MS column
SYNON: $:10EI
SYNON: $:11P
SYNON: $:12NA
SYNON: $:1450-650
SYNON: $:16NA
Comment: Rt=462.44  Contributor=Jahn CSUPMF  Study=WheatWax
Num Peaks: 3
304.2188 4592 259.1176 3704 174.1367 3245

Name: 2-hydroxybutanedioic acid
SYNON: $:00in-source
SYNON: $:04
SYNON: $:05NA
SYNON: $:06QUAD
SYNON: $:07Thermo ISQ
SYNON: $:09Thermo Trace GC: TG-5MS column
SYNON: $:10EI
SYNON: $:11P
SYNON: $:12NA
SYNON: $:1450-650
SYNON: $:16NA
Original Name: C243
Confidence: 2
Collision Energy: High
Library: mainlib
Mass: 134
Match Factor / Dot Product: 490
Rev Match Factor / Rev Dot: 824
Comment: Rt=441.17  Contributor=Jahn CSUPMF  Study=WheatWax
Num Peaks: 3
189.1445 2463 319.1305 1454 175.0672 1222

Name: C244
SYNON: $:00in-source
SYNON: $:04
SYNON: $:05NA
SYNON: $:06QUAD
SYNON: $:07Thermo ISQ
SYNON: $:09Thermo Trace GC: TG-5MS column
SYNON: $:10EI
SYNON: $:11P
SYNON: $:12NA
SYNON: $:1450-650
SYNON: $:16NA
Comment: Rt=420.63  Contributor=Jahn CSUPMF  Study=WheatWax
Num Peaks: 3
229.1888 37964 230.2098 5228 301.1686 1234

Name: C245
SYNON: $:00in-source
SYNON: $:04
SYNON: $:05NA
SYNON: $:06QUAD
SYNON: $:07Thermo ISQ
SYNON: $:09Thermo Trace GC: TG-5MS column
SYNON: $:10EI
SYNON: $:11P
SYNON: $:12NA
SYNON: $:1450-650
SYNON: $:16NA
Comment: Rt=1356.43  Contributor=Jahn CSUPMF  Study=WheatWax
Num Peaks: 2
488.5113 34315 489.5143 12736

Name: C246
SYNON: $:00in-source
SYNON: $:04
SYNON: $:05NA
SYNON: $:06QUAD
SYNON: $:07Thermo ISQ
SYNON: $:09Thermo Trace GC: TG-5MS column
SYNON: $:10EI
SYNON: $:11P
SYNON: $:12NA
SYNON: $:1450-650
SYNON: $:16NA
Comment: Rt=788.28  Contributor=Jahn CSUPMF  Study=WheatWax
Num Peaks: 2
355.4065 66515 356.4199 14646

Name: C247
SYNON: $:00in-source
SYNON: $:04
SYNON: $:05NA
SYNON: $:06QUAD
SYNON: $:07Thermo ISQ
SYNON: $:09Thermo Trace GC: TG-5MS column
SYNON: $:10EI
SYNON: $:11P
SYNON: $:12NA
SYNON: $:1450-650
SYNON: $:16NA
Comment: Rt=762.36  Contributor=Jahn CSUPMF  Study=WheatWax
Num Peaks: 2
429.1489 26059 430.1428 9068

Name: C248
SYNON: $:00in-source
SYNON: $:04
SYNON: $:05NA
SYNON: $:06QUAD
SYNON: $:07Thermo ISQ
SYNON: $:09Thermo Trace GC: TG-5MS column
SYNON: $:10EI
SYNON: $:11P
SYNON: $:12NA
SYNON: $:1450-650
SYNON: $:16NA
Comment: Rt=885.17  Contributor=Jahn CSUPMF  Study=WheatWax
Num Peaks: 2
368.3406 9256 185.0937 6354

Name: C249
SYNON: $:00in-source
SYNON: $:04
SYNON: $:05NA
SYNON: $:06QUAD
SYNON: $:07Thermo ISQ
SYNON: $:09Thermo Trace GC: TG-5MS column
SYNON: $:10EI
SYNON: $:11P
SYNON: $:12NA
SYNON: $:1450-650
SYNON: $:16NA
Comment: Rt=889.5  Contributor=Jahn CSUPMF  Study=WheatWax
Num Peaks: 2
236.2125 24034 299.3363 4048

Name: C250
SYNON: $:00in-source
SYNON: $:04
SYNON: $:05NA
SYNON: $:06QUAD
SYNON: $:07Thermo ISQ
SYNON: $:09Thermo Trace GC: TG-5MS column
SYNON: $:10EI
SYNON: $:11P
SYNON: $:12NA
SYNON: $:1450-650
SYNON: $:16NA
Comment: Rt=892.9  Contributor=Jahn CSUPMF  Study=WheatWax
Num Peaks: 2
222.1849 134051 233.1889 52655

Name: C251
SYNON: $:00in-source
SYNON: $:04
SYNON: $:05NA
SYNON: $:06QUAD
SYNON: $:07Thermo ISQ
SYNON: $:09Thermo Trace GC: TG-5MS column
SYNON: $:10EI
SYNON: $:11P
SYNON: $:12NA
SYNON: $:1450-650
SYNON: $:16NA
Comment: Rt=916.05  Contributor=Jahn CSUPMF  Study=WheatWax
Num Peaks: 2
261.1841 9522 478.4217 1513

Name: 3-acetyl-8-methoxy-2-methyl-1H-naphtho[2,1-b]pyran-1-one
SYNON: $:00in-source
SYNON: $:04
SYNON: $:05NA
SYNON: $:06QUAD
SYNON: $:07Thermo ISQ
SYNON: $:09Thermo Trace GC: TG-5MS column
SYNON: $:10EI
SYNON: $:11P
SYNON: $:12NA
SYNON: $:1450-650
SYNON: $:16NA
Original Name: C252
Confidence: 2
Collision Energy: High
Library: mainlib
Mass: 282
Match Factor / Dot Product: 783
Rev Match Factor / Rev Dot: 783
Comment: Rt=972.37  Contributor=Jahn CSUPMF  Study=WheatWax
Num Peaks: 2
282.2055 63993 295.2372 11773

Name: C253
SYNON: $:00in-source
SYNON: $:04
SYNON: $:05NA
SYNON: $:06QUAD
SYNON: $:07Thermo ISQ
SYNON: $:09Thermo Trace GC: TG-5MS column
SYNON: $:10EI
SYNON: $:11P
SYNON: $:12NA
SYNON: $:1450-650
SYNON: $:16NA
Comment: Rt=960.4  Contributor=Jahn CSUPMF  Study=WheatWax
Num Peaks: 2
411.457 19217 412.4591 6057

Name: C254
SYNON: $:00in-source
SYNON: $:04
SYNON: $:05NA
SYNON: $:06QUAD
SYNON: $:07Thermo ISQ
SYNON: $:09Thermo Trace GC: TG-5MS column
SYNON: $:10EI
SYNON: $:11P
SYNON: $:12NA
SYNON: $:1450-650
SYNON: $:16NA
Comment: Rt=1064.58  Contributor=Jahn CSUPMF  Study=WheatWax
Num Peaks: 2
474.5075 6824 460.4932 3278

Name: C255
SYNON: $:00in-source
SYNON: $:04
SYNON: $:05NA
SYNON: $:06QUAD
SYNON: $:07Thermo ISQ
SYNON: $:09Thermo Trace GC: TG-5MS column
SYNON: $:10EI
SYNON: $:11P
SYNON: $:12NA
SYNON: $:1450-650
SYNON: $:16NA
Comment: Rt=1096.76  Contributor=Jahn CSUPMF  Study=WheatWax
Num Peaks: 2
386.3649 7736 484.4544 3667

Name: C256
SYNON: $:00in-source
SYNON: $:04
SYNON: $:05NA
SYNON: $:06QUAD
SYNON: $:07Thermo ISQ
SYNON: $:09Thermo Trace GC: TG-5MS column
SYNON: $:10EI
SYNON: $:11P
SYNON: $:12NA
SYNON: $:1450-650
SYNON: $:16NA
Comment: Rt=1161  Contributor=Jahn CSUPMF  Study=WheatWax
Num Peaks: 2
228.1136 109495 476.5086 3237

Name: C257
SYNON: $:00in-source
SYNON: $:04
SYNON: $:05NA
SYNON: $:06QUAD
SYNON: $:07Thermo ISQ
SYNON: $:09Thermo Trace GC: TG-5MS column
SYNON: $:10EI
SYNON: $:11P
SYNON: $:12NA
SYNON: $:1450-650
SYNON: $:16NA
Comment: Rt=1248.84  Contributor=Jahn CSUPMF  Study=WheatWax
Num Peaks: 2
579.6334 2325 602.6042 682

Name: C258
SYNON: $:00in-source
SYNON: $:04
SYNON: $:05NA
SYNON: $:06QUAD
SYNON: $:07Thermo ISQ
SYNON: $:09Thermo Trace GC: TG-5MS column
SYNON: $:10EI
SYNON: $:11P
SYNON: $:12NA
SYNON: $:1450-650
SYNON: $:16NA
Comment: Rt=1233.08  Contributor=Jahn CSUPMF  Study=WheatWax
Num Peaks: 2
539.549 3555 460.474 3462

Name: C259
SYNON: $:00in-source
SYNON: $:04
SYNON: $:05NA
SYNON: $:06QUAD
SYNON: $:07Thermo ISQ
SYNON: $:09Thermo Trace GC: TG-5MS column
SYNON: $:10EI
SYNON: $:11P
SYNON: $:12NA
SYNON: $:1450-650
SYNON: $:16NA
Comment: Rt=1216.6  Contributor=Jahn CSUPMF  Study=WheatWax
Num Peaks: 2
641.6078 1354 642.6027 600

Name: C260
SYNON: $:00in-source
SYNON: $:04
SYNON: $:05NA
SYNON: $:06QUAD
SYNON: $:07Thermo ISQ
SYNON: $:09Thermo Trace GC: TG-5MS column
SYNON: $:10EI
SYNON: $:11P
SYNON: $:12NA
SYNON: $:1450-650
SYNON: $:16NA
Comment: Rt=255.62  Contributor=Jahn CSUPMF  Study=WheatWax
Num Peaks: 2
258.0946 5239 152.0262 1408

Name: C261
SYNON: $:00in-source
SYNON: $:04
SYNON: $:05NA
SYNON: $:06QUAD
SYNON: $:07Thermo ISQ
SYNON: $:09Thermo Trace GC: TG-5MS column
SYNON: $:10EI
SYNON: $:11P
SYNON: $:12NA
SYNON: $:1450-650
SYNON: $:16NA
Comment: Rt=300.81  Contributor=Jahn CSUPMF  Study=WheatWax
Num Peaks: 2
217.0878 3005 139.9747 1741

Name: C262
SYNON: $:00in-source
SYNON: $:04
SYNON: $:05NA
SYNON: $:06QUAD
SYNON: $:07Thermo ISQ
SYNON: $:09Thermo Trace GC: TG-5MS column
SYNON: $:10EI
SYNON: $:11P
SYNON: $:12NA
SYNON: $:1450-650
SYNON: $:16NA
Comment: Rt=345.93  Contributor=Jahn CSUPMF  Study=WheatWax
Num Peaks: 2
293.1956 3307 260.2038 1930

Name: nonane-4,6-dione
SYNON: $:00in-source
SYNON: $:04
SYNON: $:05NA
SYNON: $:06QUAD
SYNON: $:07Thermo ISQ
SYNON: $:09Thermo Trace GC: TG-5MS column
SYNON: $:10EI
SYNON: $:11P
SYNON: $:12NA
SYNON: $:1450-650
SYNON: $:16NA
Original Name: C263
Confidence: 2
Collision Energy: High
Library: mainlib
Mass: 156
Match Factor / Dot Product: 806
Rev Match Factor / Rev Dot: 806
Comment: Rt=406.59  Contributor=Jahn CSUPMF  Study=WheatWax
Num Peaks: 2
239.1778 25876 219.1383 2574
